# Supplementary material for: 9-[(2-Chloro­benz­yl)amino]-5-(3,4,5-trimeth­oxy­phen­yl)-5,5a,8a,9-tetra­hydro­furo[3′,4′:6,7]naphtho­[2,3-d][1,3]dioxol-6(8H)-one
Source: Acta Crystallogr Sect E Struct Rep Online. 2011 May 25;67(Pt 6):o1491. doi: 10.1107/S1600536811018289 (PMC3120584; doi:10.1107/S1600536811018289)
Supplement: Supplementary file 1 [file e-67-o1491-sup1.cif]

##############################################################################
#                                                                            #
# This CIF contains the data in a paper accepted for publication in          #
# Acta Crystallographica Section E. It conforms to the requirements of       #
# Notes for Authors for Acta Crystallographica Section E, and has been       #
# peer reviewed under the auspices of the IUCr Commission on Journals.       #
#                                                                            #
# Full details of the Crystallographic Information File format               #
# are given in the paper "The Crystallographic Information File (CIF):       #
# a New Standard Archive File for Crystallography" by S. R. Hall, F. H.      #
# Allen and I. D. Brown [Acta Cryst. (1991), A47, 655-685].                  #
#                                                                            #
# The current version of the core CIF dictionary is obtainable from          #
# ftp://ftp.iucr.org/pub/cif_core.dic.                                       #
#                                                                            #
# Software is freely available for graphical display of the structure(s)     #
# in this CIF. For information consult the CIF software page                 #
# http://www.iucr.org/resources/cif/software.                                #
#                                                                            #
# This file may be used for bona fide research purposes within the           #
# scientific community so long as proper attribution is given to the journal # 
# article from which it was obtained.                                        #
#                                                                            #
##############################################################################
data_I
_audit_creation_method     SHELXL-97
_chemical_name_systematic
;
9-[(2-Chlorobenzyl)amino]-5-(3,4,5-trimethoxyphenyl)-5,5a,8a,9-
tetrahydrofuro[3',4':6,7]naphtho[2,3-<i>d</i>][1,3]dioxol-6(8<i>H</i>)-one
;
_chemical_name_common     ?
_chemical_formula_moiety     'C29 H28 Cl N O7'
_chemical_formula_sum     'C29 H28 Cl N O7'
_chemical_formula_iupac     'C29 H28 Cl N O7'
_chemical_formula_weight     537.97
_chemical_melting_point     ?
_symmetry_cell_setting     orthorhombic
_symmetry_space_group_name_H-M     'P 21 21 21'
_symmetry_space_group_name_Hall     'P 2ac 2ab'
loop_
    _symmetry_equiv_pos_as_xyz
    'x, y, z'
    '-x+1/2, -y, z+1/2'
    '-x, y+1/2, -z+1/2'
    'x+1/2, -y+1/2, -z'
_cell_length_a     10.0971(14)
_cell_length_b     15.264(2)
_cell_length_c     16.220(2)
_cell_angle_alpha     90.00
_cell_angle_beta     90.00
_cell_angle_gamma     90.00
_cell_volume     2499.9(6)
_cell_formula_units_Z     4
_cell_measurement_reflns_used     8535
_cell_measurement_theta_min     1.3
_cell_measurement_theta_max     27.9
_cell_measurement_temperature     113(2)
_exptl_crystal_description     Prism
_exptl_crystal_colour     Colorless
_exptl_crystal_size_max     0.20
_exptl_crystal_size_mid     0.18
_exptl_crystal_size_min     0.12
_exptl_crystal_density_diffrn     1.429
_exptl_crystal_density_meas     ?
_exptl_crystal_density_method     'not measured'
_exptl_crystal_F_000     1128
_exptl_absorpt_coefficient_mu     0.204
_exptl_absorpt_correction_type     multi-scan
_exptl_absorpt_process_details     '(CrystalClear; Rigaku, 2007)'
_exptl_absorpt_correction_T_min     0.9603
_exptl_absorpt_correction_T_max     0.9759
_exptl_special_details
;
;
_diffrn_ambient_temperature     113(2)
_diffrn_radiation_type     MoK\a
_diffrn_radiation_wavelength     0.71073
_diffrn_radiation_source     'rotating anode'
_diffrn_radiation_monochromator     multilayer
_diffrn_measurement_device_type     'Rigaku Saturn CCD area-detector'
_diffrn_measurement_method     '\w and \f'
_diffrn_detector_area_resol_mean     14.63
_diffrn_reflns_number     26247
_diffrn_reflns_av_R_equivalents     0.0440
_diffrn_reflns_av_sigmaI/netI     0.0440
_diffrn_reflns_theta_min     1.83
_diffrn_reflns_theta_max     27.87
_diffrn_reflns_theta_full     27.87
_diffrn_measured_fraction_theta_max     1.000
_diffrn_measured_fraction_theta_full     1.000
_diffrn_reflns_limit_h_min     -13
_diffrn_reflns_limit_h_max     13
_diffrn_reflns_limit_k_min     -20
_diffrn_reflns_limit_k_max     20
_diffrn_reflns_limit_l_min     -20
_diffrn_reflns_limit_l_max     21
_diffrn_standards_number     0
_diffrn_standards_interval_count     0
_diffrn_standards_interval_time     0
_diffrn_standards_decay_%     0
_refine_special_details
;
Refinement of <i>F</i>^2^ against ALL reflections. The weighted <i>R</i>-factor
<i>wR</i> and goodness of fit <i>S</i> are based on <i>F</i>^2^, conventional
<i>R</i>-factors <i>R</i> are based on <i>F</i>, with <i>F</i> set to zero for
negative <i>F</i>^2^. The threshold expression of <i>F</i>^2^ >
\s(<i>F</i>^2^) is used only for calculating <i>R</i>-factors(gt) <i>etc</i>.
and is not relevant to the choice of reflections for refinement.
<i>R</i>-factors based on <i>F</i>^2^ are statistically about twice as large
as those based on <i>F</i>, and <i>R</i>- factors based on ALL data will be
even larger.
;
_reflns_number_total     5968
_reflns_number_gt     5580
_reflns_threshold_expression     I>2\s(I)
_refine_ls_structure_factor_coef     Fsqd
_refine_ls_matrix_type     full
_refine_ls_R_factor_all     0.0340
_refine_ls_R_factor_gt     0.0313
_refine_ls_wR_factor_gt     0.0643
_refine_ls_wR_factor_ref     0.0655
_refine_ls_goodness_of_fit_ref     1.033
_refine_ls_restrained_S_all     1.033
_refine_ls_number_reflns     5968
_refine_ls_number_parameters     350
_refine_ls_number_restraints     0
_refine_ls_hydrogen_treatment     mixed
_refine_ls_weighting_scheme     calc
_refine_ls_weighting_details
                 'calc w=1/[\s^2^(Fo^2^)+(0.0324P)^2^] where P=(Fo^2^+2Fc^2^)/3'
_atom_sites_solution_hydrogens     geom
_atom_sites_solution_primary     direct
_atom_sites_solution_secondary     difmap
_refine_ls_shift/su_max     0.001
_refine_ls_shift/su_mean     0.000
_refine_diff_density_max     0.180
_refine_diff_density_min     -0.252
_refine_ls_extinction_method     none
_refine_ls_extinction_coef     ?
_refine_ls_abs_structure_details     'Flack (1983), 2615 Friedel pairs'
_refine_ls_abs_structure_Flack     0.00(4)
loop_
    _atom_type_symbol
    _atom_type_description
    _atom_type_scat_dispersion_real
    _atom_type_scat_dispersion_imag
    _atom_type_scat_source
    'C' 'C' 0.0033 0.0016
                         'International Tables Vol C Tables 4.2.6.8 and 6.1.1.4'
    'H' 'H' 0.0000 0.0000
                         'International Tables Vol C Tables 4.2.6.8 and 6.1.1.4'
    'N' 'N' 0.0061 0.0033
                         'International Tables Vol C Tables 4.2.6.8 and 6.1.1.4'
    'O' 'O' 0.0106 0.0060
                         'International Tables Vol C Tables 4.2.6.8 and 6.1.1.4'
    'Cl' 'Cl' 0.1484 0.1585
                         'International Tables Vol C Tables 4.2.6.8 and 6.1.1.4'
_computing_data_collection     'CrystalClear (Rigaku, 2007)'
_computing_cell_refinement     'CrystalClear (Rigaku, 2007)'
_computing_data_reduction     'CrystalClear (Rigaku, 2007)'
_computing_structure_solution     'SHELXS97 (Sheldrick, 2008)'
_computing_structure_refinement     'SHELXL97 (Sheldrick, 2008)'
_computing_molecular_graphics     'SHELXTL (Sheldrick, 2008)'
_computing_publication_material     'SHELXL97 (Sheldrick, 2008)'
loop_
    _atom_site_type_symbol
    _atom_site_label
    _atom_site_fract_x
    _atom_site_fract_y
    _atom_site_fract_z
    _atom_site_U_iso_or_equiv
    _atom_site_adp_type
    _atom_site_calc_flag
    _atom_site_refinement_flags
    _atom_site_occupancy
    _atom_site_symmetry_multiplicity
    _atom_site_disorder_assembly
    _atom_site_disorder_group
    Cl Cl1 -0.19083(4) -0.19218(2) 0.81504(2) 0.02120(9) Uani d . 1 1 . .
    O O1 0.56079(11) 0.23021(7) 0.72078(6) 0.0247(3) Uani d . 1 1 . .
    O O2 0.41961(12) 0.14072(7) 0.64668(6) 0.0240(3) Uani d . 1 1 . .
    O O3 0.09055(11) 0.06096(7) 1.11792(6) 0.0253(3) Uani d . 1 1 . .
    O O4 0.28209(11) 0.10425(6) 1.17321(6) 0.0261(3) Uani d . 1 1 . .
    O O5 0.31178(11) 0.40151(6) 1.20050(6) 0.0209(2) Uani d . 1 1 . .
    O O6 0.18781(11) 0.51133(6) 1.09222(6) 0.0189(2) Uani d . 1 1 . .
    O O7 0.12116(11) 0.45705(6) 0.94280(6) 0.0209(2) Uani d . 1 1 . .
    N N1 0.16797(13) -0.03792(7) 0.88773(8) 0.0199(3) Uani d . 1 1 . .
    C C1 0.03959(16) 0.03821(10) 1.03598(9) 0.0229(3) Uani d . 1 1 . .
    H H1A -0.0550 0.0545 1.0307 0.027 Uiso calc R 1 1 . .
    H H1B 0.0491 -0.0253 1.0253 0.027 Uiso calc R 1 1 . .
    C C2 0.12467(15) 0.09136(9) 0.97679(9) 0.0178(3) Uani d . 1 1 . .
    H H2 0.0883 0.1522 0.9740 0.021 Uiso calc R 1 1 . .
    C C3 0.14712(15) 0.05866(8) 0.88890(9) 0.0180(3) Uani d . 1 1 . .
    H H3 0.0667 0.0725 0.8554 0.022 Uiso calc R 1 1 . .
    C C4 0.26551(15) 0.10614(8) 0.85124(9) 0.0162(3) Uani d . 1 1 . .
    C C5 0.28349(15) 0.09545(9) 0.76558(9) 0.0193(3) Uani d . 1 1 . .
    H H5 0.2256 0.0594 0.7343 0.023 Uiso calc R 1 1 . .
    C C6 0.38597(16) 0.13821(9) 0.72912(9) 0.0189(3) Uani d . 1 1 . .
    C C7 0.54559(17) 0.18360(12) 0.64454(10) 0.0287(4) Uani d . 1 1 . .
    H H7A 0.5496 0.2248 0.5975 0.034 Uiso calc R 1 1 . .
    H H7B 0.6174 0.1399 0.6382 0.034 Uiso calc R 1 1 . .
    C C8 0.47041(15) 0.19194(10) 0.77350(9) 0.0185(3) Uani d . 1 1 . .
    C C9 0.45689(15) 0.20311(9) 0.85659(9) 0.0180(3) Uani d . 1 1 . .
    H H9 0.5156 0.2400 0.8865 0.022 Uiso calc R 1 1 . .
    C C10 0.35316(15) 0.15831(8) 0.89679(9) 0.0163(3) Uani d . 1 1 . .
    C C11 0.34335(15) 0.16871(8) 0.99015(8) 0.0161(3) Uani d . 1 1 . .
    H H11 0.4342 0.1599 1.0133 0.019 Uiso calc R 1 1 . .
    C C12 0.25620(15) 0.09411(9) 1.02231(9) 0.0179(3) Uani d . 1 1 . .
    H H12 0.3033 0.0382 1.0093 0.021 Uiso calc R 1 1 . .
    C C13 0.29684(15) 0.25985(8) 1.01666(8) 0.0158(3) Uani d . 1 1 . .
    C C14 0.32622(15) 0.28769(8) 1.09600(9) 0.0168(3) Uani d . 1 1 . .
    H H14 0.3742 0.2503 1.1320 0.020 Uiso calc R 1 1 . .
    C C15 0.28577(15) 0.37031(9) 1.12340(8) 0.0158(3) Uani d . 1 1 . .
    C C16 0.21789(15) 0.42648(8) 1.07030(8) 0.0158(3) Uani d . 1 1 . .
    C C17 0.18852(15) 0.39801(8) 0.99061(8) 0.0157(3) Uani d . 1 1 . .
    C C18 0.22750(14) 0.31519(9) 0.96379(9) 0.0165(3) Uani d . 1 1 . .
    H H18 0.2068 0.2965 0.9094 0.020 Uiso calc R 1 1 . .
    C C19 0.37066(17) 0.34058(10) 1.25669(9) 0.0248(4) Uani d . 1 1 . .
    H H19A 0.3180 0.2867 1.2580 0.037 Uiso calc R 1 1 . .
    H H19B 0.3734 0.3664 1.3120 0.037 Uiso calc R 1 1 . .
    H H19C 0.4609 0.3270 1.2386 0.037 Uiso calc R 1 1 . .
    C C20 0.08614(17) 0.52134(10) 1.15354(10) 0.0233(4) Uani d . 1 1 . .
    H H20A 0.0070 0.4889 1.1365 0.035 Uiso calc R 1 1 . .
    H H20B 0.0642 0.5836 1.1596 0.035 Uiso calc R 1 1 . .
    H H20C 0.1179 0.4984 1.2064 0.035 Uiso calc R 1 1 . .
    C C21 0.10712(18) 0.43615(10) 0.85726(9) 0.0254(4) Uani d . 1 1 . .
    H H21A 0.1949 0.4285 0.8325 0.038 Uiso calc R 1 1 . .
    H H21B 0.0604 0.4838 0.8291 0.038 Uiso calc R 1 1 . .
    H H21C 0.0564 0.3818 0.8515 0.038 Uiso calc R 1 1 . .
    C C22 0.04768(15) -0.08553(9) 0.86421(9) 0.0193(3) Uani d . 1 1 . .
    H H22A 0.0434 -0.0891 0.8033 0.023 Uiso calc R 1 1 . .
    H H22B -0.0305 -0.0519 0.8832 0.023 Uiso calc R 1 1 . .
    C C23 0.04024(15) -0.17743(9) 0.89942(8) 0.0157(3) Uani d . 1 1 . .
    C C24 0.13828(16) -0.21272(9) 0.94947(9) 0.0196(3) Uani d . 1 1 . .
    H H24 0.2148 -0.1789 0.9617 0.024 Uiso calc R 1 1 . .
    C C25 0.12665(16) -0.29669(9) 0.98209(9) 0.0218(3) Uani d . 1 1 . .
    H H25 0.1958 -0.3201 1.0151 0.026 Uiso calc R 1 1 . .
    C C26 0.01461(16) -0.34623(10) 0.96657(9) 0.0206(3) Uani d . 1 1 . .
    H H26 0.0055 -0.4028 0.9904 0.025 Uiso calc R 1 1 . .
    C C27 -0.08436(15) -0.31306(9) 0.91619(8) 0.0184(3) Uani d . 1 1 . .
    H H27 -0.1614 -0.3467 0.9049 0.022 Uiso calc R 1 1 . .
    C C28 -0.06935(15) -0.23039(9) 0.88264(8) 0.0165(3) Uani d . 1 1 . .
    C C30 0.21676(16) 0.08957(9) 1.11209(9) 0.0211(3) Uani d . 1 1 . .
    H H1 0.2339(18) -0.0558(10) 0.8486(10) 0.029(5) Uiso d . 1 1 . .
loop_
    _atom_site_aniso_label
    _atom_site_aniso_U_11
    _atom_site_aniso_U_22
    _atom_site_aniso_U_33
    _atom_site_aniso_U_12
    _atom_site_aniso_U_13
    _atom_site_aniso_U_23
    Cl1 0.01945(19) 0.02013(16) 0.02402(18) -0.00103(16) -0.00483(16)
                                                                     0.00179(14)
    O1 0.0245(6) 0.0268(6) 0.0227(6) -0.0046(5) 0.0060(5) -0.0004(4)
    O2 0.0276(7) 0.0272(6) 0.0172(5) -0.0013(5) 0.0006(5) -0.0011(4)
    O3 0.0264(7) 0.0266(6) 0.0229(6) -0.0033(5) 0.0008(5) 0.0018(5)
    O4 0.0340(7) 0.0244(5) 0.0200(6) -0.0020(5) -0.0058(5) 0.0028(4)
    O5 0.0264(6) 0.0203(5) 0.0160(5) -0.0005(5) -0.0052(5) -0.0020(4)
    O6 0.0253(6) 0.0112(4) 0.0203(5) -0.0021(5) 0.0045(5) -0.0013(4)
    O7 0.0305(6) 0.0163(5) 0.0159(5) 0.0054(5) -0.0063(5) 0.0013(4)
    N1 0.0177(7) 0.0138(6) 0.0282(7) 0.0003(5) -0.0035(6) -0.0016(5)
    C1 0.0202(9) 0.0249(8) 0.0234(8) -0.0020(7) -0.0009(7) 0.0017(6)
    C2 0.0168(8) 0.0154(7) 0.0213(7) 0.0017(6) -0.0017(6) 0.0016(6)
    C3 0.0163(8) 0.0147(7) 0.0230(8) 0.0008(6) -0.0051(6) -0.0003(6)
    C4 0.0178(8) 0.0104(6) 0.0203(7) 0.0030(6) -0.0027(6) 0.0012(5)
    C5 0.0213(8) 0.0140(6) 0.0227(8) 0.0009(6) -0.0054(6) -0.0020(6)
    C6 0.0232(9) 0.0165(7) 0.0171(8) 0.0050(6) -0.0008(6) 0.0017(6)
    C7 0.0255(9) 0.0387(10) 0.0219(8) -0.0006(8) 0.0017(7) 0.0007(7)
    C8 0.0170(8) 0.0152(7) 0.0232(8) 0.0026(7) 0.0003(6) 0.0023(6)
    C9 0.0176(8) 0.0142(7) 0.0221(8) 0.0001(6) -0.0023(6) -0.0031(6)
    C10 0.0179(8) 0.0126(6) 0.0182(7) 0.0059(6) -0.0010(6) -0.0014(5)
    C11 0.0169(8) 0.0164(7) 0.0151(7) 0.0013(6) -0.0033(6) 0.0010(5)
    C12 0.0184(8) 0.0139(6) 0.0214(8) 0.0027(6) -0.0028(6) 0.0012(6)
    C13 0.0142(8) 0.0153(7) 0.0179(7) -0.0017(6) 0.0000(7) 0.0002(5)
    C14 0.0157(8) 0.0161(7) 0.0187(7) 0.0005(6) -0.0041(6) 0.0036(5)
    C15 0.0154(8) 0.0179(6) 0.0140(7) -0.0047(6) -0.0006(6) -0.0013(5)
    C16 0.0181(8) 0.0125(6) 0.0169(7) -0.0027(6) 0.0024(6) -0.0017(5)
    C17 0.0148(7) 0.0146(6) 0.0178(7) -0.0023(6) 0.0002(6) 0.0030(5)
    C18 0.0174(7) 0.0169(7) 0.0152(7) -0.0020(6) 0.0010(6) -0.0006(6)
    C19 0.0292(9) 0.0276(8) 0.0175(8) -0.0019(7) -0.0070(7) 0.0028(6)
    C20 0.0239(9) 0.0189(8) 0.0272(9) -0.0012(6) 0.0056(7) -0.0033(6)
    C21 0.0386(10) 0.0215(8) 0.0160(8) -0.0003(7) -0.0056(7) 0.0025(6)
    C22 0.0196(8) 0.0172(7) 0.0213(8) -0.0031(6) -0.0033(6) 0.0018(6)
    C23 0.0182(8) 0.0151(7) 0.0138(7) 0.0006(6) 0.0017(6) -0.0017(5)
    C24 0.0202(8) 0.0212(8) 0.0174(7) -0.0011(6) -0.0004(6) -0.0022(6)
    C25 0.0274(9) 0.0211(8) 0.0169(7) 0.0059(7) -0.0040(7) 0.0001(6)
    C26 0.0284(9) 0.0158(7) 0.0174(7) 0.0022(6) 0.0046(7) 0.0003(6)
    C27 0.0200(8) 0.0183(7) 0.0169(7) -0.0029(7) 0.0044(6) -0.0025(6)
    C28 0.0168(8) 0.0189(7) 0.0139(7) 0.0018(6) 0.0002(6) -0.0018(6)
    C30 0.0246(9) 0.0143(7) 0.0245(8) 0.0018(6) -0.0008(7) 0.0032(6)
_geom_special_details
;
All e.s.d.'s (except the e.s.d. in the dihedral angle between two l.s. planes)
are estimated using the full covariance matrix. The cell e.s.d.'s are taken
into account individually in the estimation of e.s.d.'s in distances, angles
and torsion angles; correlations between e.s.d.'s in cell parameters are only
used when they are defined by crystal symmetry. An approximate (isotropic)
treatment of cell e.s.d.'s is used for estimating e.s.d.'s involving l.s.
planes.
;
loop_
    _geom_bond_atom_site_label_1
    _geom_bond_atom_site_label_2
    _geom_bond_site_symmetry_2
    _geom_bond_distance
    _geom_bond_publ_flag
    Cl1 C28 . 1.7455(15) ?
    O1 C8 . 1.3803(18) ?
    O1 C7 . 1.4348(18) ?
    O2 C6 . 1.3802(17) ?
    O2 C7 . 1.431(2) ?
    O3 C30 . 1.3504(19) ?
    O3 C1 . 1.4669(18) ?
    O4 C30 . 1.2116(18) ?
    O5 C15 . 1.3637(16) ?
    O5 C19 . 1.4315(17) ?
    O6 C16 . 1.3771(16) ?
    O6 C20 . 1.4374(18) ?
    O7 C17 . 1.3697(17) ?
    O7 C21 . 1.4307(18) ?
    N1 C22 . 1.4659(19) ?
    N1 C3 . 1.4892(17) ?
    N1 H1 . 0.959(17) ?
    C1 C2 . 1.522(2) ?
    C1 H1A . 0.9900 ?
    C1 H1B . 0.9900 ?
    C2 C12 . 1.520(2) ?
    C2 C3 . 1.527(2) ?
    C2 H2 . 1.0000 ?
    C3 C4 . 1.526(2) ?
    C3 H3 . 1.0000 ?
    C4 C10 . 1.401(2) ?
    C4 C5 . 1.411(2) ?
    C5 C6 . 1.359(2) ?
    C5 H5 . 0.9500 ?
    C6 C8 . 1.385(2) ?
    C7 H7A . 0.9900 ?
    C7 H7B . 0.9900 ?
    C8 C9 . 1.3654(19) ?
    C9 C10 . 1.411(2) ?
    C9 H9 . 0.9500 ?
    C10 C11 . 1.526(2) ?
    C11 C13 . 1.5301(19) ?
    C11 C12 . 1.531(2) ?
    C11 H11 . 1.0000 ?
    C12 C30 . 1.511(2) ?
    C12 H12 . 1.0000 ?
    C13 C14 . 1.3874(19) ?
    C13 C18 . 1.3925(19) ?
    C14 C15 . 1.3981(19) ?
    C14 H14 . 0.9500 ?
    C15 C16 . 1.395(2) ?
    C16 C17 . 1.3956(19) ?
    C17 C18 . 1.3937(19) ?
    C18 H18 . 0.9500 ?
    C19 H19A . 0.9800 ?
    C19 H19B . 0.9800 ?
    C19 H19C . 0.9800 ?
    C20 H20A . 0.9800 ?
    C20 H20B . 0.9800 ?
    C20 H20C . 0.9800 ?
    C21 H21A . 0.9800 ?
    C21 H21B . 0.9800 ?
    C21 H21C . 0.9800 ?
    C22 C23 . 1.5164(19) ?
    C22 H22A . 0.9900 ?
    C22 H22B . 0.9900 ?
    C23 C24 . 1.389(2) ?
    C23 C28 . 1.397(2) ?
    C24 C25 . 1.392(2) ?
    C24 H24 . 0.9500 ?
    C25 C26 . 1.384(2) ?
    C25 H25 . 0.9500 ?
    C26 C27 . 1.387(2) ?
    C26 H26 . 0.9500 ?
    C27 C28 . 1.383(2) ?
    C27 H27 . 0.9500 ?
loop_
    _geom_angle_atom_site_label_1
    _geom_angle_atom_site_label_2
    _geom_angle_atom_site_label_3
    _geom_angle_site_symmetry_1
    _geom_angle_site_symmetry_3
    _geom_angle
    _geom_angle_publ_flag
    C8 O1 C7 . . 104.68(11) ?
    C6 O2 C7 . . 104.77(12) ?
    C30 O3 C1 . . 110.13(12) ?
    C15 O5 C19 . . 115.91(11) ?
    C16 O6 C20 . . 115.86(10) ?
    C17 O7 C21 . . 116.85(11) ?
    C22 N1 C3 . . 112.14(11) ?
    C22 N1 H1 . . 105.2(10) ?
    C3 N1 H1 . . 112.8(10) ?
    O3 C1 C2 . . 104.31(12) ?
    O3 C1 H1A . . 110.9 ?
    C2 C1 H1A . . 110.9 ?
    O3 C1 H1B . . 110.9 ?
    C2 C1 H1B . . 110.9 ?
    H1A C1 H1B . . 108.9 ?
    C12 C2 C1 . . 101.62(11) ?
    C12 C2 C3 . . 109.44(12) ?
    C1 C2 C3 . . 119.88(12) ?
    C12 C2 H2 . . 108.4 ?
    C1 C2 H2 . . 108.4 ?
    C3 C2 H2 . . 108.4 ?
    N1 C3 C4 . . 110.76(12) ?
    N1 C3 C2 . . 110.88(12) ?
    C4 C3 C2 . . 109.56(11) ?
    N1 C3 H3 . . 108.5 ?
    C4 C3 H3 . . 108.5 ?
    C2 C3 H3 . . 108.5 ?
    C10 C4 C5 . . 120.25(14) ?
    C10 C4 C3 . . 123.63(13) ?
    C5 C4 C3 . . 116.12(13) ?
    C6 C5 C4 . . 118.11(14) ?
    C6 C5 H5 . . 120.9 ?
    C4 C5 H5 . . 120.9 ?
    C5 C6 O2 . . 128.50(14) ?
    C5 C6 C8 . . 121.80(13) ?
    O2 C6 C8 . . 109.61(13) ?
    O2 C7 O1 . . 107.52(12) ?
    O2 C7 H7A . . 110.2 ?
    O1 C7 H7A . . 110.2 ?
    O2 C7 H7B . . 110.2 ?
    O1 C7 H7B . . 110.2 ?
    H7A C7 H7B . . 108.5 ?
    C9 C8 O1 . . 128.67(14) ?
    C9 C8 C6 . . 121.71(14) ?
    O1 C8 C6 . . 109.61(12) ?
    C8 C9 C10 . . 118.03(14) ?
    C8 C9 H9 . . 121.0 ?
    C10 C9 H9 . . 121.0 ?
    C4 C10 C9 . . 120.05(13) ?
    C4 C10 C11 . . 122.78(13) ?
    C9 C10 C11 . . 117.17(13) ?
    C10 C11 C13 . . 113.17(11) ?
    C10 C11 C12 . . 107.35(11) ?
    C13 C11 C12 . . 113.84(12) ?
    C10 C11 H11 . . 107.4 ?
    C13 C11 H11 . . 107.4 ?
    C12 C11 H11 . . 107.4 ?
    C30 C12 C2 . . 103.68(12) ?
    C30 C12 C11 . . 120.93(12) ?
    C2 C12 C11 . . 110.93(11) ?
    C30 C12 H12 . . 106.8 ?
    C2 C12 H12 . . 106.8 ?
    C11 C12 H12 . . 106.8 ?
    C14 C13 C18 . . 119.54(12) ?
    C14 C13 C11 . . 118.26(12) ?
    C18 C13 C11 . . 122.19(12) ?
    C13 C14 C15 . . 120.58(13) ?
    C13 C14 H14 . . 119.7 ?
    C15 C14 H14 . . 119.7 ?
    O5 C15 C16 . . 116.50(12) ?
    O5 C15 C14 . . 123.39(12) ?
    C16 C15 C14 . . 120.10(13) ?
    O6 C16 C15 . . 121.80(12) ?
    O6 C16 C17 . . 119.02(12) ?
    C15 C16 C17 . . 119.00(12) ?
    O7 C17 C18 . . 124.07(13) ?
    O7 C17 C16 . . 115.16(12) ?
    C18 C17 C16 . . 120.77(13) ?
    C13 C18 C17 . . 120.00(13) ?
    C13 C18 H18 . . 120.0 ?
    C17 C18 H18 . . 120.0 ?
    O5 C19 H19A . . 109.5 ?
    O5 C19 H19B . . 109.5 ?
    H19A C19 H19B . . 109.5 ?
    O5 C19 H19C . . 109.5 ?
    H19A C19 H19C . . 109.5 ?
    H19B C19 H19C . . 109.5 ?
    O6 C20 H20A . . 109.5 ?
    O6 C20 H20B . . 109.5 ?
    H20A C20 H20B . . 109.5 ?
    O6 C20 H20C . . 109.5 ?
    H20A C20 H20C . . 109.5 ?
    H20B C20 H20C . . 109.5 ?
    O7 C21 H21A . . 109.5 ?
    O7 C21 H21B . . 109.5 ?
    H21A C21 H21B . . 109.5 ?
    O7 C21 H21C . . 109.5 ?
    H21A C21 H21C . . 109.5 ?
    H21B C21 H21C . . 109.5 ?
    N1 C22 C23 . . 113.68(12) ?
    N1 C22 H22A . . 108.8 ?
    C23 C22 H22A . . 108.8 ?
    N1 C22 H22B . . 108.8 ?
    C23 C22 H22B . . 108.8 ?
    H22A C22 H22B . . 107.7 ?
    C24 C23 C28 . . 117.00(13) ?
    C24 C23 C22 . . 122.93(13) ?
    C28 C23 C22 . . 120.07(13) ?
    C23 C24 C25 . . 121.28(14) ?
    C23 C24 H24 . . 119.4 ?
    C25 C24 H24 . . 119.4 ?
    C26 C25 C24 . . 120.20(14) ?
    C26 C25 H25 . . 119.9 ?
    C24 C25 H25 . . 119.9 ?
    C25 C26 C27 . . 119.80(14) ?
    C25 C26 H26 . . 120.1 ?
    C27 C26 H26 . . 120.1 ?
    C28 C27 C26 . . 119.09(14) ?
    C28 C27 H27 . . 120.5 ?
    C26 C27 H27 . . 120.5 ?
    C27 C28 C23 . . 122.56(14) ?
    C27 C28 Cl1 . . 118.38(12) ?
    C23 C28 Cl1 . . 119.05(11) ?
    O4 C30 O3 . . 121.09(14) ?
    O4 C30 C12 . . 129.53(15) ?
    O3 C30 C12 . . 109.32(13) ?
loop_
    _geom_torsion_atom_site_label_1
    _geom_torsion_atom_site_label_2
    _geom_torsion_atom_site_label_3
    _geom_torsion_atom_site_label_4
    _geom_torsion_site_symmetry_1
    _geom_torsion_site_symmetry_2
    _geom_torsion_site_symmetry_3
    _geom_torsion_site_symmetry_4
    _geom_torsion
    _geom_torsion_publ_flag
    C30 O3 C1 C2 . . . . -23.55(15) ?
    O3 C1 C2 C12 . . . . 32.23(14) ?
    O3 C1 C2 C3 . . . . 152.89(12) ?
    C22 N1 C3 C4 . . . . -138.33(13) ?
    C22 N1 C3 C2 . . . . 99.82(14) ?
    C12 C2 C3 N1 . . . . 76.31(15) ?
    C1 C2 C3 N1 . . . . -40.37(18) ?
    C12 C2 C3 C4 . . . . -46.24(14) ?
    C1 C2 C3 C4 . . . . -162.92(13) ?
    N1 C3 C4 C10 . . . . -111.37(14) ?
    C2 C3 C4 C10 . . . . 11.25(18) ?
    N1 C3 C4 C5 . . . . 68.97(15) ?
    C2 C3 C4 C5 . . . . -168.41(12) ?
    C10 C4 C5 C6 . . . . -1.1(2) ?
    C3 C4 C5 C6 . . . . 178.52(12) ?
    C4 C5 C6 O2 . . . . -177.04(14) ?
    C4 C5 C6 C8 . . . . -0.8(2) ?
    C7 O2 C6 C5 . . . . -171.48(15) ?
    C7 O2 C6 C8 . . . . 11.94(16) ?
    C6 O2 C7 O1 . . . . -19.05(16) ?
    C8 O1 C7 O2 . . . . 18.94(16) ?
    C7 O1 C8 C9 . . . . 169.91(16) ?
    C7 O1 C8 C6 . . . . -11.63(15) ?
    C5 C6 C8 C9 . . . . 1.6(2) ?
    O2 C6 C8 C9 . . . . 178.41(13) ?
    C5 C6 C8 O1 . . . . -177.03(13) ?
    O2 C6 C8 O1 . . . . -0.17(16) ?
    O1 C8 C9 C10 . . . . 178.05(13) ?
    C6 C8 C9 C10 . . . . -0.2(2) ?
    C5 C4 C10 C9 . . . . 2.4(2) ?
    C3 C4 C10 C9 . . . . -177.21(13) ?
    C5 C4 C10 C11 . . . . -176.76(13) ?
    C3 C4 C10 C11 . . . . 3.6(2) ?
    C8 C9 C10 C4 . . . . -1.7(2) ?
    C8 C9 C10 C11 . . . . 177.53(13) ?
    C4 C10 C11 C13 . . . . -109.51(15) ?
    C9 C10 C11 C13 . . . . 71.28(17) ?
    C4 C10 C11 C12 . . . . 16.95(18) ?
    C9 C10 C11 C12 . . . . -162.27(12) ?
    C1 C2 C12 C30 . . . . -29.50(14) ?
    C3 C2 C12 C30 . . . . -157.22(11) ?
    C1 C2 C12 C11 . . . . -160.76(12) ?
    C3 C2 C12 C11 . . . . 71.52(14) ?
    C10 C11 C12 C30 . . . . -174.77(13) ?
    C13 C11 C12 C30 . . . . -48.71(18) ?
    C10 C11 C12 C2 . . . . -53.14(15) ?
    C13 C11 C12 C2 . . . . 72.92(15) ?
    C10 C11 C13 C14 . . . . -158.29(13) ?
    C12 C11 C13 C14 . . . . 78.78(17) ?
    C10 C11 C13 C18 . . . . 21.3(2) ?
    C12 C11 C13 C18 . . . . -101.68(15) ?
    C18 C13 C14 C15 . . . . 0.6(2) ?
    C11 C13 C14 C15 . . . . -179.85(13) ?
    C19 O5 C15 C16 . . . . 174.55(13) ?
    C19 O5 C15 C14 . . . . -7.0(2) ?
    C13 C14 C15 O5 . . . . -179.86(13) ?
    C13 C14 C15 C16 . . . . -1.5(2) ?
    C20 O6 C16 C15 . . . . -71.65(18) ?
    C20 O6 C16 C17 . . . . 113.25(15) ?
    O5 C15 C16 O6 . . . . 4.9(2) ?
    C14 C15 C16 O6 . . . . -173.55(13) ?
    O5 C15 C16 C17 . . . . -179.98(12) ?
    C14 C15 C16 C17 . . . . 1.5(2) ?
    C21 O7 C17 C18 . . . . -9.0(2) ?
    C21 O7 C17 C16 . . . . 170.60(13) ?
    O6 C16 C17 O7 . . . . -5.1(2) ?
    C15 C16 C17 O7 . . . . 179.68(13) ?
    O6 C16 C17 C18 . . . . 174.50(13) ?
    C15 C16 C17 C18 . . . . -0.7(2) ?
    C14 C13 C18 C17 . . . . 0.2(2) ?
    C11 C13 C18 C17 . . . . -179.31(13) ?
    O7 C17 C18 C13 . . . . 179.40(13) ?
    C16 C17 C18 C13 . . . . -0.1(2) ?
    C3 N1 C22 C23 . . . . -152.51(12) ?
    N1 C22 C23 C24 . . . . 0.2(2) ?
    N1 C22 C23 C28 . . . . 179.56(13) ?
    C28 C23 C24 C25 . . . . -0.7(2) ?
    C22 C23 C24 C25 . . . . 178.61(14) ?
    C23 C24 C25 C26 . . . . -1.5(2) ?
    C24 C25 C26 C27 . . . . 2.1(2) ?
    C25 C26 C27 C28 . . . . -0.4(2) ?
    C26 C27 C28 C23 . . . . -2.0(2) ?
    C26 C27 C28 Cl1 . . . . 176.65(11) ?
    C24 C23 C28 C27 . . . . 2.5(2) ?
    C22 C23 C28 C27 . . . . -176.88(13) ?
    C24 C23 C28 Cl1 . . . . -176.10(11) ?
    C22 C23 C28 Cl1 . . . . 4.52(18) ?
    C1 O3 C30 O4 . . . . -173.15(13) ?
    C1 O3 C30 C12 . . . . 4.19(15) ?
    C2 C12 C30 O4 . . . . -166.14(15) ?
    C11 C12 C30 O4 . . . . -41.1(2) ?
    C2 C12 C30 O3 . . . . 16.81(14) ?
    C11 C12 C30 O3 . . . . 141.88(13) ?
loop_
    _geom_hbond_atom_site_label_D
    _geom_hbond_atom_site_label_H
    _geom_hbond_atom_site_label_A
    _geom_hbond_site_symmetry_A
    _geom_hbond_distance_DH
    _geom_hbond_distance_HA
    _geom_hbond_distance_DA
    _geom_hbond_angle_DHA
    C26 H26 O7 1_545 0.95 2.56 3.2130(18) 126.4
data_global
_journal_date_recd_electronic     2011-05-08
_journal_date_accepted     2011-05-13
_journal_name_full     'Acta Crystallographica, Section E'
_journal_year     2011
_journal_volume     67
_journal_issue      6
_journal_page_first     o1491
_journal_page_last     o1491
_journal_paper_category     QO
_journal_coeditor_code     HG5035
_publ_contact_author_name     'Jing Liu'
_publ_contact_author_address
;
Room of Pharmacognosy,
Medical College of Chinese People's Armed Police Forces,
Tianjin 300162,
People's Republic of China
;
_publ_contact_author_email     'liujing870421@yahoo.cn'
_publ_contact_author_fax     '+86-22-60578542'
_publ_contact_author_phone     '+86-22-60578542'
_publ_section_title
;\
9-[(2-Chlorobenzyl)amino]-5-(3,4,5-trimethoxyphenyl)-5,5a,8a,9-\
tetrahydrofuro[3',4':6,7]naphtho[2,3-<i>d</i>][1,3]dioxol-6(8<i>H</i>)-one
;
loop_
    _publ_author_name
    _publ_author_footnote
    _publ_author_address
    'Tie-Liang Zhu' .
;
The Affiliated Hospital of the Medical College
of the Chinese People's Armed Police Forces,
Tianjin 300162,
People's Republic of China
;
    'Jie-Ru Jin' .
;
The General Unit of Chinese People's Armed
Police Force Hospital in Tianjin,
Tianjin 300252,
People's Republic of China
;
    'Hong Chen' .
;
Tianjin Key Laboratory for Biomarkers of Occupational
and Environmental Hazards,
Tianjin 300162,
People's Republic of China
and
Room of Pharmacognosy,
Medical College of Chinese People's Armed Police Forces,
Tianjin 300162,
People's Republic of China
;
    'Li-Ting Chen' .
;
Room of Pharmacognosy,
Medical College of Chinese People's Armed Police Forces,
Tianjin 300162,
People's Republic of China
;
    'Jing Liu' .
;
Room of Pharmacognosy,
Medical College of Chinese People's Armed Police Forces,
Tianjin 300162,
People's Republic of China
;
