# Supplementary material for: 9-[(2-Chloro­benz­yl)amino]-5-(3,4,5-trimeth­oxy­phen­yl)-5,5a,8a,9-tetra­hydro­furo[3′,4′:6,7]naphtho­[2,3-d][1,3]dioxol-6(8H)-one
Source: Acta Crystallogr Sect E Struct Rep Online. 2011 May 25;67(Pt 6):o1491. doi: 10.1107/S1600536811018289 (PMC3120584; doi:10.1107/S1600536811018289)
Supplement: Supplementary file 2 [file e-67-o1491-Isup2.hkl]

# 
# h,k,l, Fc-squared, Fo-squared, sigma(Fo-squared) and status flag 
# 
data_I
_shelx_title ' shelx in P2(1)2(1)2(1)' 
_shelx_refln_list_code          4 
_shelx_F_calc_maximum      180.30 
_exptl_crystal_F_000      1128.00 
_reflns_d_resolution_high  0.7601 
 
loop_ 
 _symmetry_equiv_pos_as_xyz 
 'x, y, z' 
 '-x+1/2, -y, z+1/2' 
 '-x, y+1/2, -z+1/2' 
 'x+1/2, -y+1/2, -z' 
 
_cell_length_a    10.0971 
_cell_length_b    15.2640 
_cell_length_c    16.2203 
_cell_angle_alpha  90.000 
_cell_angle_beta   90.000 
_cell_angle_gamma  90.000 
 
_shelx_F_squared_multiplier     1.000 
 
loop_ 
 _refln_index_h 
 _refln_index_k 
 _refln_index_l 
 _refln_F_squared_calc 
 _refln_F_squared_meas 
 _refln_F_squared_sigma 
 _refln_observed_status 
   2   0   0     8706.45     9253.22    285.37 o 
   4   0   0      525.21      504.97     13.33 o 
   6   0   0       29.59       49.37     22.93 o 
   8   0   0     2775.47     2808.82     66.89 o 
  10   0   0       92.62       99.92     25.21 o 
  12   0   0      802.44      754.75     38.39 o 
   1   1   0      583.67      590.51      5.72 o 
   2   1   0     3682.77     3760.45     23.26 o 
   3   1   0      574.08      616.25      9.93 o 
   4   1   0      881.53     1000.80     39.13 o 
   5   1   0     1964.13     1929.62     30.83 o 
   6   1   0      239.07      204.62      9.35 o 
   7   1   0      353.70      336.52     18.27 o 
   8   1   0     1012.65     1065.73     25.65 o 
   9   1   0     1497.22     1480.84     43.09 o 
  10   1   0     1096.19     1168.27     37.99 o 
  11   1   0      568.81      576.82     20.81 o 
  12   1   0       75.28       90.03     22.42 o 
  13   1   0        1.31        4.26      9.85 o 
   0   2   0     2481.72     2230.68     24.76 o 
   1   2   0     7821.13     7270.58     64.36 o 
   2   2   0     2441.65     2636.41     60.40 o 
   3   2   0      906.41      934.13     14.35 o 
   4   2   0      203.23      190.08      4.81 o 
   5   2   0     1425.32     1464.09     17.98 o 
   6   2   0      295.86      287.76     12.15 o 
   7   2   0     1484.99     1478.15     41.13 o 
   8   2   0      734.88      730.84     23.49 o 
   9   2   0       87.90       82.36     17.75 o 
  10   2   0       66.69       77.53     19.84 o 
  11   2   0      282.61      280.63     18.46 o 
  12   2   0       84.96       85.28     22.82 o 
  13   2   0       30.05       23.75     11.32 o 
   1   3   0      186.29      143.93      2.43 o 
   2   3   0      460.44      431.39      6.68 o 
   3   3   0     5611.96     5568.63     37.11 o 
   4   3   0        1.48        2.44      2.20 o 
   5   3   0      102.63      127.49      6.91 o 
   6   3   0     5005.21     5197.21    108.69 o 
   7   3   0     1542.07     1524.86     39.79 o 
   8   3   0      291.98      285.58     14.06 o 
   9   3   0      379.64      374.60     15.77 o 
  10   3   0      576.92      573.96     23.87 o 
  11   3   0      114.65       84.48     22.07 o 
  12   3   0       89.53       64.75     19.39 o 
  13   3   0        6.56       13.42     15.82 o 
   0   4   0     5050.78     5081.31     79.02 o 
   1   4   0     9156.70     8788.00    151.15 o 
   2   4   0     5385.42     5423.59     60.19 o 
   3   4   0       45.26       44.33      3.48 o 
   4   4   0     1330.98     1440.56     20.07 o 
   5   4   0      393.60      303.28      9.95 o 
   6   4   0      412.82      430.36     11.53 o 
   7   4   0      349.79      346.61     10.71 o 
   8   4   0      865.11      839.39     19.30 o 
   9   4   0     1072.97     1171.89     29.89 o 
  10   4   0       24.03       28.99      6.39 o 
  11   4   0       13.24       13.95      6.80 o 
  12   4   0       41.78       30.04     14.27 o 
  13   4   0      153.97      144.39     52.47 o 
   1   5   0    20405.23    18794.46    219.15 o 
   2   5   0    12130.52    12029.13     56.94 o 
   3   5   0     1523.25     1570.03     13.22 o 
   4   5   0     4765.66     4921.93     37.45 o 
   5   5   0      637.46      697.55     13.51 o 
   6   5   0      544.48      475.25     13.81 o 
   7   5   0      239.82      236.30     10.04 o 
   8   5   0       10.66       13.96      4.29 o 
   9   5   0      492.64      473.57     18.30 o 
  10   5   0      579.37      546.22     16.97 o 
  11   5   0       13.10       23.09      6.71 o 
  12   5   0      182.78      174.74     33.80 o 
   0   6   0      285.77      340.95      9.38 o 
   1   6   0     1063.80     1031.35     11.26 o 
   2   6   0     3608.41     3803.57     96.74 o 
   3   6   0        4.00        4.62      1.74 o 
   4   6   0     1082.00     1133.51     13.34 o 
   5   6   0     1932.65     1981.11     30.27 o 
   6   6   0     1635.85     1695.18     48.52 o 
   7   6   0       20.81       23.08      4.80 o 
   8   6   0       21.37       23.72      8.68 o 
   9   6   0       85.91       72.90     17.48 o 
  10   6   0        1.93        4.07      5.17 o 
  11   6   0       66.41       48.39     15.29 o 
  12   6   0       53.91       50.06     23.98 o 
   1   7   0      288.34      292.41      5.64 o 
   2   7   0      241.74      207.12      4.99 o 
   3   7   0       65.50       61.40      5.86 o 
   4   7   0     1765.17     1658.89     21.87 o 
   5   7   0      311.73      288.75     11.04 o 
   6   7   0     1283.55     1250.40     18.99 o 
   7   7   0       51.36       52.93     13.02 o 
   8   7   0     2159.98     2030.35     52.62 o 
   9   7   0      825.47      767.71     22.99 o 
  10   7   0      124.86      131.57     29.81 o 
  11   7   0       23.22       23.46     10.84 o 
  12   7   0       11.09       24.31     10.60 o 
   0   8   0     8276.21     8736.80    106.00 o 
   1   8   0      485.48      475.98     10.52 o 
   2   8   0      189.77      252.11      6.72 o 
   3   8   0     2145.68     2352.74     36.02 o 
   4   8   0      275.80      271.20     10.71 o 
   5   8   0      641.56      605.02     16.32 o 
   6   8   0      285.26      246.53      9.03 o 
   7   8   0     1494.73     1437.19     31.17 o 
   8   8   0        9.96       12.72      4.75 o 
   9   8   0        9.68       11.18      6.00 o 
  10   8   0       71.79       60.40     15.98 o 
  11   8   0      114.69       99.00     36.37 o 
  12   8   0       88.58       85.25     27.22 o 
   1   9   0      563.06      653.88      9.25 o 
   2   9   0     2814.46     2937.45     39.15 o 
   3   9   0     1593.41     1587.06     20.99 o 
   4   9   0     3057.41     3115.29     52.95 o 
   5   9   0      381.73      365.87      8.45 o 
   6   9   0       71.34       73.32     13.81 o 
   7   9   0     1920.84     1930.08     43.18 o 
   8   9   0     1780.80     1733.02     60.55 o 
   9   9   0      648.47      651.19     43.93 o 
  10   9   0      312.10      302.12     27.04 o 
  11   9   0      386.82      411.86     21.90 o 
   0  10   0     3159.36     3319.62     58.01 o 
   1  10   0       26.80       36.86      5.20 o 
   2  10   0     5173.37     5153.23     75.30 o 
   3  10   0      182.38      190.20      5.69 o 
   4  10   0     3090.48     3138.36     58.73 o 
   5  10   0     2907.81     2783.65    123.79 o 
   6  10   0       89.06       94.53      8.74 o 
   7  10   0      188.91      186.95     15.46 o 
   8  10   0      817.57      846.51     24.30 o 
   9  10   0        3.94        8.86      6.76 o 
  10  10   0       85.62       68.67     25.81 o 
  11  10   0       22.16       16.92     10.02 o 
   1  11   0       16.47       13.11      2.93 o 
   2  11   0      496.41      503.99      8.29 o 
   3  11   0      152.52      126.95      5.15 o 
   4  11   0       14.31        8.43      3.19 o 
   5  11   0     1576.67     1545.38     27.93 o 
   6  11   0        5.03        4.24      4.97 o 
   7  11   0      498.61      489.52     19.38 o 
   8  11   0      236.50      221.90     19.45 o 
   9  11   0      553.37      581.89     22.46 o 
  10  11   0       72.18       65.55     17.29 o 
  11  11   0       10.80       14.51     12.99 o 
   0  12   0       20.39       21.53      2.96 o 
   1  12   0        0.02        4.62      2.30 o 
   2  12   0      116.64      113.59      6.84 o 
   3  12   0      174.35      152.44      6.50 o 
   4  12   0      531.96      498.83     19.11 o 
   5  12   0     4140.54     4099.15     92.59 o 
   6  12   0       44.72       45.10     10.19 o 
   7  12   0       33.20       34.75      8.78 o 
   8  12   0        0.60        6.06      4.79 o 
   9  12   0       13.08        9.92      9.58 o 
  10  12   0        2.48        6.69     10.99 o 
   1  13   0      157.69      172.26      7.90 o 
   2  13   0      237.27      214.57      9.06 o 
   3  13   0      118.51      117.71     11.38 o 
   4  13   0       77.79       67.38     14.25 o 
   5  13   0      953.24     1000.95     29.55 o 
   6  13   0      131.44      109.15     10.84 o 
   7  13   0       31.34       16.58      9.16 o 
   8  13   0       13.53       19.72     10.56 o 
   9  13   0      102.71       96.58     43.91 o 
  10  13   0        8.19       12.73     10.36 o 
   0  14   0      549.49      509.38     24.01 o 
   1  14   0      103.80      129.61     25.13 o 
   2  14   0      599.72      617.57     19.47 o 
   3  14   0      320.56      339.10     12.49 o 
   4  14   0      722.45      713.53     23.64 o 
   5  14   0      670.39      663.31     18.93 o 
   6  14   0       12.17       22.84      9.49 o 
   7  14   0        0.86        9.37      8.76 o 
   8  14   0      123.92      126.14     33.61 o 
   9  14   0      137.59      136.71     77.86 o 
   1  15   0     1136.80     1076.17     34.94 o 
   2  15   0     1950.41     2113.98     52.92 o 
   3  15   0     2191.93     2213.84     33.89 o 
   4  15   0       14.02       14.44      7.64 o 
   5  15   0       34.38       45.09     11.85 o 
   6  15   0        6.41       15.60      7.54 o 
   7  15   0        9.23       26.39     12.94 o 
   8  15   0       13.64       17.23     12.30 o 
   0  16   0      103.71      105.14     24.62 o 
   1  16   0       48.19       42.10      8.86 o 
   2  16   0        6.66       10.28      5.64 o 
   3  16   0      191.17      162.56     32.81 o 
   4  16   0       22.52       27.67      8.88 o 
   5  16   0        0.54        2.39      6.48 o 
   6  16   0       40.03       40.89     11.23 o 
   7  16   0        0.50        3.51      7.66 o 
   8  16   0      202.76      198.85     55.18 o 
   1  17   0      262.04      269.16     41.56 o 
   2  17   0      164.98      173.28     28.52 o 
   3  17   0        0.15       11.13      6.31 o 
   4  17   0     1406.23     1519.99     56.10 o 
   5  17   0      463.55      487.65     24.26 o 
   6  17   0       88.33       84.99     31.34 o 
   7  17   0        2.63        1.20      9.28 o 
   0  18   0      394.14      405.84     36.84 o 
   1  18   0       28.62       27.15      8.31 o 
   2  18   0        0.77       11.40     10.69 o 
   3  18   0      324.24      310.92     32.74 o 
   4  18   0      139.31      145.21     46.74 o 
   5  18   0        1.21       -1.67     11.66 o 
   1  19   0      490.89      517.31     20.20 o 
   2  19   0        0.13        5.21      5.53 o 
   3  19   0      420.26      437.11     28.17 o 
   4  19   0      417.78      460.75     25.57 o 
   0  20   0      772.81      676.81     33.77 o 
   1  20   0      348.80      352.78     25.07 o 
   1   0   1       23.04       24.84      1.13 o 
   2   0   1    13069.39    11711.28    246.64 o 
   3   0   1    15838.81    14782.48    145.29 o 
   4   0   1     1223.80     1235.94     13.79 o 
   5   0   1     3985.96     4058.07    137.26 o 
   6   0   1     1201.21     1255.66     46.00 o 
   7   0   1      204.89      235.80     11.74 o 
   8   0   1        1.11        8.25      7.06 o 
   9   0   1       56.24       60.35     13.76 o 
  10   0   1      666.84      679.73     23.58 o 
  11   0   1      280.73      275.20     19.06 o 
  12   0   1       25.09       25.59      8.77 o 
  13   0   1      213.81      224.44     25.71 o 
 -13   1   1      117.92      126.19     49.07 o 
 -12   1   1      100.42      100.27     25.54 o 
 -11   1   1       76.72       73.81     23.52 o 
 -10   1   1       85.71       86.94     20.39 o 
  -9   1   1      759.82      839.62     29.96 o 
  -8   1   1      539.07      512.15     22.44 o 
  -7   1   1        0.61        7.07      3.80 o 
  -6   1   1       25.00       38.50      9.69 o 
  -5   1   1      394.88      424.68     10.01 o 
  -4   1   1      763.24      754.19     12.37 o 
  -3   1   1     1344.45     1266.92     33.96 o 
  -2   1   1    21307.59    19356.49    180.88 o 
  -1   1   1      816.99      723.54     16.18 o 
   0   1   1     2477.49     2444.29     27.33 o 
   1   1   1      784.20      710.16     15.24 o 
   2   1   1    21420.89    19299.40    222.16 o 
   3   1   1     1375.81     1360.31     22.36 o 
   4   1   1      781.00      759.22     17.64 o 
   5   1   1      382.26      417.32     15.18 o 
   6   1   1       23.07       37.48      7.61 o 
   7   1   1        1.57        7.52      5.14 o 
   8   1   1      526.05      508.60     19.72 o 
   9   1   1      729.28      728.77     28.84 o 
  10   1   1       80.80       71.30     15.04 o 
  11   1   1       82.11       93.89     20.83 o 
  12   1   1      102.93       94.55     26.00 o 
  13   1   1      117.81      134.97     54.14 o 
 -13   2   1        6.17        8.01     18.20 o 
 -12   2   1      107.57      108.79     34.45 o 
 -11   2   1      513.94      522.48     23.34 o 
 -10   2   1      542.23      566.33     23.35 o 
  -9   2   1      746.52      739.81     26.44 o 
  -8   2   1      320.70      310.58     16.67 o 
  -7   2   1      491.25      525.39     21.29 o 
  -6   2   1      932.48     1057.35     35.67 o 
  -5   2   1      504.07      447.57     12.76 o 
  -4   2   1      469.26      471.24      8.24 o 
  -3   2   1     3973.85     3738.26     26.43 o 
  -2   2   1    24458.23    21111.71    233.60 o 
  -1   2   1      774.50      698.05     26.47 o 
   0   2   1     5894.41     5475.52     58.12 o 
   1   2   1      796.50      765.92     13.10 o 
   2   2   1    24624.03    21322.84    166.13 o 
   3   2   1     3947.79     3816.19     69.19 o 
   4   2   1      456.92      451.56      8.12 o 
   5   2   1      503.32      447.55     13.63 o 
   6   2   1      910.97      988.92     31.54 o 
   7   2   1      504.10      515.97     19.28 o 
   8   2   1      323.31      314.64     14.78 o 
   9   2   1      746.80      711.67     19.95 o 
  10   2   1      556.76      560.54     29.43 o 
  11   2   1      503.91      513.44     18.64 o 
  12   2   1      111.01      113.87     27.76 o 
  13   2   1        5.12        1.65     11.52 o 
 -13   3   1      320.97      366.43     35.10 o 
 -12   3   1      314.14      326.35     41.65 o 
 -11   3   1      239.39      251.23     22.70 o 
 -10   3   1       42.39       44.95     14.79 o 
  -9   3   1      311.15      299.87     15.27 o 
  -8   3   1      323.24      318.90     17.21 o 
  -7   3   1     1484.37     1552.28     54.59 o 
  -6   3   1     1402.00     1433.17     26.24 o 
  -5   3   1      125.43      143.28      6.85 o 
  -4   3   1     5459.10     5563.66     52.03 o 
  -3   3   1     2888.63     2705.89     20.91 o 
  -2   3   1    15150.15    14232.42    174.27 o 
  -1   3   1      807.66      796.47     16.92 o 
   0   3   1    32507.94    22048.65   1479.94 o 
   1   3   1      825.99      801.81     10.75 o 
   2   3   1    15110.01    14317.54    200.60 o 
   3   3   1     2916.90     2772.06     38.03 o 
   4   3   1     5506.03     5417.74     36.41 o 
   5   3   1      133.59      150.86      7.37 o 
   6   3   1     1357.46     1384.06     25.39 o 
   7   3   1     1492.02     1508.92     51.53 o 
   8   3   1      317.99      298.95     14.28 o 
   9   3   1      313.23      316.47     16.38 o 
  10   3   1       43.08       38.46      7.68 o 
  11   3   1      239.22      242.40     19.73 o 
  12   3   1      303.70      309.13     20.22 o 
  13   3   1      322.23      329.46     56.19 o 
 -13   4   1       78.45       84.64     28.38 o 
 -12   4   1       76.53       74.68     20.79 o 
 -11   4   1       62.72       63.38     19.43 o 
 -10   4   1      331.41      314.83     16.90 o 
  -9   4   1       49.22       52.86     13.52 o 
  -8   4   1      255.18      252.43     16.07 o 
  -7   4   1      993.02     1047.87     23.73 o 
  -6   4   1     1352.70     1342.70     23.54 o 
  -5   4   1     1565.68     1617.71     22.40 o 
  -4   4   1     2249.96     2349.98     36.16 o 
  -3   4   1      764.61      806.19     11.49 o 
  -2   4   1    11621.88    10976.42     77.54 o 
  -1   4   1      592.04      568.26      7.15 o 
   0   4   1     9860.72     9098.29    203.11 o 
   1   4   1      612.92      588.01      7.75 o 
   2   4   1    11596.84    11096.58    148.70 o 
   3   4   1      753.26      803.93     13.23 o 
   4   4   1     2242.59     2287.47     24.72 o 
   5   4   1     1555.08     1627.63     29.83 o 
   6   4   1     1333.44     1327.30     22.07 o 
   7   4   1      984.94      958.80     18.35 o 
   8   4   1      244.67      256.47     14.46 o 
   9   4   1       53.54       52.54     10.55 o 
  10   4   1      339.07      317.99     17.21 o 
  11   4   1       63.31       66.12     13.03 o 
  12   4   1       79.28       85.11     22.35 o 
  13   4   1       78.54       70.02     35.85 o 
 -12   5   1      251.89      254.49     60.38 o 
 -11   5   1       59.12       74.57     18.84 o 
 -10   5   1      294.70      276.92     13.71 o 
  -9   5   1      288.91      296.39     13.38 o 
  -8   5   1      496.66      495.91     17.29 o 
  -7   5   1      165.55      162.92     11.46 o 
  -6   5   1      423.85      423.86     15.51 o 
  -5   5   1     1464.60     1448.86     22.00 o 
  -4   5   1      317.11      289.10      7.40 o 
  -3   5   1      150.59      150.62      4.20 o 
  -2   5   1     1287.39     1300.63     11.94 o 
  -1   5   1     1139.89     1177.47     10.67 o 
   0   5   1     6052.08     5841.76     39.66 o 
   1   5   1     1120.29     1170.05     14.70 o 
   2   5   1     1244.39     1265.94     18.88 o 
   3   5   1      158.95      160.48      3.75 o 
   4   5   1      314.84      277.63      7.29 o 
   5   5   1     1455.25     1407.15     19.34 o 
   6   5   1      445.14      427.97     12.44 o 
   7   5   1      165.76      148.11     10.06 o 
   8   5   1      495.82      480.00     14.58 o 
   9   5   1      292.48      285.61     16.62 o 
  10   5   1      306.68      307.49     33.00 o 
  11   5   1       62.05       70.96     14.46 o 
  12   5   1      264.50      319.86     28.67 o 
 -12   6   1       17.31       18.59     11.18 o 
 -11   6   1       25.16       23.63      9.13 o 
 -10   6   1      721.43      760.35     28.14 o 
  -9   6   1      488.48      427.41     20.10 o 
  -8   6   1      188.12      174.69     12.85 o 
  -7   6   1      771.84      836.47     31.76 o 
  -6   6   1      723.54      763.21     36.15 o 
  -5   6   1      580.78      551.60     12.07 o 
  -4   6   1     1274.71     1269.90     30.57 o 
  -3   6   1      932.05      999.56     26.16 o 
  -2   6   1     3528.56     3769.16     61.95 o 
  -1   6   1      825.60      878.37     14.63 o 
   0   6   1     7889.94     7955.25     83.10 o 
   1   6   1      816.10      868.08     17.67 o 
   2   6   1     3504.39     3548.25     31.43 o 
   3   6   1      961.70     1000.56     21.44 o 
   4   6   1     1259.20     1308.60     22.51 o 
   5   6   1      560.34      547.58     11.51 o 
   6   6   1      698.16      720.43     15.89 o 
   7   6   1      777.32      779.31     16.41 o 
   8   6   1      174.37      152.71     14.81 o 
   9   6   1      478.16      432.99     19.27 o 
  10   6   1      725.14      770.79     19.38 o 
  11   6   1       22.18       19.01      6.20 o 
  12   6   1       17.30       14.16     10.30 o 
 -12   7   1      423.92      420.29     31.69 o 
 -11   7   1      190.48      223.47     43.68 o 
 -10   7   1      648.82      681.46     36.98 o 
  -9   7   1      955.97      928.93     32.39 o 
  -8   7   1      364.12      387.77     14.98 o 
  -7   7   1      779.59      790.22     21.55 o 
  -6   7   1      622.70      597.87     15.32 o 
  -5   7   1      355.13      356.66     10.46 o 
  -4   7   1     2167.93     2246.52     34.79 o 
  -3   7   1      885.45      884.79     10.84 o 
  -2   7   1     3640.74     3778.48     34.74 o 
  -1   7   1     5441.45     5515.15     48.48 o 
   0   7   1     3976.99     4339.25     63.91 o 
   1   7   1     5498.88     5571.63     89.99 o 
   2   7   1     3686.44     3863.94     35.60 o 
   3   7   1      899.98      908.50     14.67 o 
   4   7   1     2200.01     2304.22     26.46 o 
   5   7   1      347.86      359.95     10.21 o 
   6   7   1      627.89      593.75     12.82 o 
   7   7   1      803.25      827.96     16.43 o 
   8   7   1      365.23      366.70     23.16 o 
   9   7   1      979.79      974.60     33.44 o 
  10   7   1      653.32      631.27     20.53 o 
  11   7   1      191.96      245.23     49.79 o 
  12   7   1      423.24      411.10     27.63 o 
 -12   8   1      255.64      234.41     61.54 o 
 -11   8   1      252.85      277.17     32.35 o 
 -10   8   1      836.93      844.56     30.05 o 
  -9   8   1       48.56       46.77     10.27 o 
  -8   8   1      451.37      469.02     21.83 o 
  -7   8   1     1292.17     1253.48     25.79 o 
  -6   8   1       49.22       52.69     13.83 o 
  -5   8   1      454.05      434.44     11.61 o 
  -4   8   1      172.45      171.63      6.36 o 
  -3   8   1     2246.44     2213.28     34.92 o 
  -2   8   1      515.85      566.26     13.87 o 
  -1   8   1     1050.13     1030.14     14.57 o 
   0   8   1      101.94      115.65      3.44 o 
   1   8   1     1052.54     1024.30     12.34 o 
   2   8   1      520.05      531.87     11.43 o 
   3   8   1     2246.72     2234.51     39.87 o 
   4   8   1      161.93      153.08      6.58 o 
   5   8   1      419.14      427.20     12.07 o 
   6   8   1       53.72       51.89      6.25 o 
   7   8   1     1262.36     1264.53     35.20 o 
   8   8   1      447.67      461.26     16.78 o 
   9   8   1       50.97       61.98     14.12 o 
  10   8   1      829.63      846.24     38.65 o 
  11   8   1      254.56      269.39     60.29 o 
  12   8   1      257.20      238.59     81.83 o 
 -11   9   1      129.04      136.43     37.81 o 
 -10   9   1        2.48        5.70      8.29 o 
  -9   9   1       71.61       73.19      9.59 o 
  -8   9   1       77.06       77.35      9.08 o 
  -7   9   1      674.51      694.77     17.10 o 
  -6   9   1      474.77      468.76     25.93 o 
  -5   9   1      129.94      120.77      7.86 o 
  -4   9   1      529.52      522.73     21.85 o 
  -3   9   1      931.02      914.94     15.46 o 
  -2   9   1      886.44      972.48     13.87 o 
  -1   9   1      139.57      138.28      5.35 o 
   0   9   1      598.19      675.02     13.26 o 
   1   9   1      149.69      138.06      6.17 o 
   2   9   1      902.43      973.96     25.35 o 
   3   9   1      947.51      903.11     14.20 o 
   4   9   1      530.78      554.14     13.52 o 
   5   9   1      134.56      127.91      5.55 o 
   6   9   1      485.41      465.34     11.42 o 
   7   9   1      689.34      704.14     14.57 o 
   8   9   1       74.43       87.86     23.89 o 
   9   9   1       61.95       64.12     16.37 o 
  10   9   1        1.82        5.28      6.75 o 
  11   9   1      127.21      115.76     36.87 o 
 -11  10   1      434.12      453.16     23.00 o 
 -10  10   1       81.43       87.69     22.80 o 
  -9  10   1       97.49      108.07     26.00 o 
  -8  10   1      108.38      108.40     11.08 o 
  -7  10   1      253.36      247.35     20.23 o 
  -6  10   1      119.63      124.22     20.06 o 
  -5  10   1     1477.91     1414.81     29.64 o 
  -4  10   1      505.97      543.01     12.14 o 
  -3  10   1      661.19      605.02     13.73 o 
  -2  10   1      102.24       99.76      5.79 o 
  -1  10   1      467.57      476.76     13.19 o 
   0  10   1      288.42      249.58      8.77 o 
   1  10   1      477.67      503.54     14.45 o 
   2  10   1      107.54       97.18      6.28 o 
   3  10   1      661.94      645.93     16.12 o 
   4  10   1      499.34      518.00     10.43 o 
   5  10   1     1424.37     1428.87     26.81 o 
   6  10   1      113.23      106.15     16.40 o 
   7  10   1      254.95      250.11     11.16 o 
   8  10   1      109.86      117.57     28.12 o 
   9  10   1       93.92       98.40     27.59 o 
  10  10   1       81.94       73.10     34.57 o 
  11  10   1      430.87      483.48     47.27 o 
 -11  11   1      116.88       84.12     56.84 o 
 -10  11   1       50.95       42.31     15.16 o 
  -9  11   1       67.14       65.88     17.68 o 
  -8  11   1       29.59       32.02     11.98 o 
  -7  11   1      458.80      405.60     19.02 o 
  -6  11   1      396.88      406.95     17.59 o 
  -5  11   1      501.65      481.31     13.69 o 
  -4  11   1     3423.78     3529.62     53.49 o 
  -3  11   1      425.87      405.10     19.36 o 
  -2  11   1      306.43      292.34      7.38 o 
  -1  11   1      408.88      419.71     11.88 o 
   0  11   1      763.93      806.09     31.08 o 
   1  11   1      428.67      436.84     12.47 o 
   2  11   1      289.80      260.39      7.96 o 
   3  11   1      432.29      403.11     12.64 o 
   4  11   1     3476.78     3599.73    146.06 o 
   5  11   1      508.21      468.58     12.67 o 
   6  11   1      397.48      374.01     20.97 o 
   7  11   1      440.77      412.43     17.74 o 
   8  11   1       31.87       34.16     11.29 o 
   9  11   1       70.65       64.54     24.10 o 
  10  11   1       48.95       38.98     15.88 o 
  11  11   1      120.95      102.60     48.97 o 
 -10  12   1       72.61       62.33     36.68 o 
  -9  12   1       20.18       35.73     16.61 o 
  -8  12   1      382.52      364.28     18.22 o 
  -7  12   1       32.68       23.19      7.10 o 
  -6  12   1     1211.69     1261.36     29.08 o 
  -5  12   1      446.28      433.86     12.94 o 
  -4  12   1       57.65       67.71     10.14 o 
  -3  12   1     1595.36     1553.58     43.91 o 
  -2  12   1      767.46      756.36     13.95 o 
  -1  12   1      642.11      614.61     13.55 o 
   0  12   1     1392.54     1379.49     21.66 o 
   1  12   1      652.62      646.03     16.41 o 
   2  12   1      745.82      754.86     17.02 o 
   3  12   1     1595.61     1652.89     41.13 o 
   4  12   1       59.86       59.68     11.29 o 
   5  12   1      450.66      465.85     21.60 o 
   6  12   1     1187.59     1154.43     30.16 o 
   7  12   1       35.38       32.18     11.49 o 
   8  12   1      368.21      346.69     77.31 o 
   9  12   1       22.08       23.73     11.39 o 
  10  12   1       69.97       48.22     27.99 o 
  -9  13   1      195.79      196.45     69.71 o 
  -8  13   1      320.58      309.77     67.92 o 
  -7  13   1      232.53      245.39     53.26 o 
  -6  13   1      946.10      986.72     36.29 o 
  -5  13   1      724.52      737.48     25.77 o 
  -4  13   1      229.35      244.94     11.51 o 
  -3  13   1      227.84      213.55     15.50 o 
  -2  13   1      926.63      895.90     14.56 o 
  -1  13   1       26.77       23.30      2.85 o 
   0  13   1       65.43       54.91      7.43 o 
   1  13   1       27.67       32.27      6.58 o 
   2  13   1      893.57      926.32     18.67 o 
   3  13   1      218.47      209.57     12.26 o 
   4  13   1      225.86      258.50     15.01 o 
   5  13   1      727.12      728.21     22.65 o 
   6  13   1      947.19     1022.42     31.56 o 
   7  13   1      230.04      208.68     50.44 o 
   8  13   1      317.22      367.52     49.41 o 
   9  13   1      194.68      139.45     58.19 o 
  10  13   1       17.58       14.64      9.67 o 
  -9  14   1       39.56       23.30     16.09 o 
  -8  14   1      233.99      224.60     58.74 o 
  -7  14   1      433.29      507.15     28.38 o 
  -6  14   1      157.50      156.80     37.05 o 
  -5  14   1       15.69       25.74      6.35 o 
  -4  14   1      100.12      105.58     19.40 o 
  -3  14   1      251.90      250.97     10.72 o 
  -2  14   1      610.42      615.48     23.64 o 
  -1  14   1      534.32      554.49     19.70 o 
   0  14   1      149.43      189.84     30.85 o 
   1  14   1      547.25      549.76     18.10 o 
   2  14   1      603.10      625.36     19.25 o 
   3  14   1      255.48      242.42     11.56 o 
   4  14   1       97.60       95.60     19.88 o 
   5  14   1       15.99       21.07      6.43 o 
   6  14   1      152.96      152.25     27.88 o 
   7  14   1      434.80      483.13     24.10 o 
   8  14   1      250.97      225.02     55.70 o 
   9  14   1       39.43       22.28     15.13 o 
  -8  15   1       54.11       54.55     17.86 o 
  -7  15   1      105.60       83.34     31.29 o 
  -6  15   1      134.48      139.01     37.68 o 
  -5  15   1       28.98       34.76     10.10 o 
  -4  15   1      127.92      106.27     23.14 o 
  -3  15   1      324.15      341.85     26.19 o 
  -2  15   1      325.65      347.66     20.71 o 
  -1  15   1      168.87      170.42     28.68 o 
   0  15   1      201.50      188.19     27.51 o 
   1  15   1      163.56      167.83     27.59 o 
   2  15   1      325.30      331.37     25.14 o 
   3  15   1      326.85      321.12     17.50 o 
   4  15   1      131.83      113.21     12.33 o 
   5  15   1       29.76       40.67     12.69 o 
   6  15   1      135.74      142.97     29.81 o 
   7  15   1      112.20      104.76     26.02 o 
   8  15   1       52.74       62.20     16.83 o 
  -8  16   1       55.53       40.68     16.57 o 
  -7  16   1      230.11      198.51     53.45 o 
  -6  16   1       70.53       83.87     21.54 o 
  -5  16   1      132.02      135.36     37.81 o 
  -4  16   1        7.10        7.20      5.18 o 
  -3  16   1      193.39      202.21     18.59 o 
  -2  16   1      200.87      197.97     37.99 o 
  -1  16   1       38.26       40.69     11.40 o 
   0  16   1        0.31        5.62      4.95 o 
   1  16   1       35.24       30.67      9.45 o 
   2  16   1      201.51      190.99     18.74 o 
   3  16   1      194.80      187.11     16.76 o 
   4  16   1        8.27        2.68     10.50 o 
   5  16   1      139.11      161.52     35.36 o 
   6  16   1       71.67       82.34     24.29 o 
   7  16   1      230.50      219.19     49.52 o 
   8  16   1       54.02       45.17     22.88 o 
  -7  17   1      266.13      250.26     34.18 o 
  -6  17   1      130.78      120.26     37.86 o 
  -5  17   1       54.24       53.93     17.08 o 
  -4  17   1      175.55      167.81     52.09 o 
  -3  17   1      216.12      206.82     34.47 o 
  -2  17   1      175.51      156.99     18.08 o 
  -1  17   1      635.20      708.98     26.41 o 
   0  17   1      790.59      833.63     23.37 o 
   1  17   1      629.42      683.50     25.34 o 
   2  17   1      172.17      160.07     18.13 o 
   3  17   1      224.48      242.86     27.48 o 
   4  17   1      173.79      177.76     45.13 o 
   5  17   1       54.40       63.91     19.93 o 
   6  17   1      133.55      109.58     26.33 o 
   7  17   1      266.18      251.65     46.18 o 
  -5  18   1      744.67      843.00     41.84 o 
  -4  18   1       24.34       19.89      9.55 o 
  -3  18   1      225.49      203.57     23.34 o 
  -2  18   1       21.19       22.98     12.36 o 
  -1  18   1       90.68       89.19     17.52 o 
   0  18   1      203.76      206.10     21.58 o 
   1  18   1       89.03       77.30     19.59 o 
   2  18   1       19.19       28.31      7.80 o 
   3  18   1      213.91      188.98     44.90 o 
   4  18   1       26.06       20.45     12.12 o 
   5  18   1      720.52      759.96     28.84 o 
  -4  19   1      216.95      217.35     33.84 o 
  -3  19   1       14.52       13.45      8.35 o 
  -2  19   1       27.35       29.91     11.27 o 
  -1  19   1      225.18      180.52     40.17 o 
   0  19   1       23.89       16.44      7.09 o 
   1  19   1      214.44      177.24     45.75 o 
   2  19   1       26.36       22.66      8.81 o 
   3  19   1       13.04       13.20      7.88 o 
   4  19   1      223.49      217.12     59.52 o 
  -1  20   1      108.32      101.71     32.99 o 
   0  20   1       39.69       30.15     10.66 o 
   1  20   1      105.60       96.29     32.29 o 
   0   0   2     4639.49     4363.74     68.04 o 
   1   0   2     6480.76     6006.42     62.18 o 
   2   0   2      851.86      880.04     24.83 o 
   3   0   2     5297.02     4974.86    182.64 o 
   4   0   2      321.94      326.75      7.58 o 
   5   0   2      341.70      380.45     12.18 o 
   6   0   2      240.98      236.71      9.69 o 
   7   0   2        2.50        6.64      4.92 o 
   8   0   2     1266.76     1190.16     33.83 o 
   9   0   2     8214.25     8669.38    172.83 o 
  10   0   2      233.35      242.35     23.34 o 
  11   0   2      185.44      193.98     20.54 o 
  12   0   2       14.16       11.55      7.56 o 
  13   0   2       86.19       65.82     26.67 o 
 -13   1   2       34.72       25.13     13.77 o 
 -12   1   2        5.93       15.81     13.12 o 
 -11   1   2      157.58      145.97     24.67 o 
 -10   1   2      538.15      565.99     23.73 o 
  -9   1   2      113.84      130.18     30.43 o 
  -8   1   2     1048.63     1080.03     29.39 o 
  -7   1   2       89.61       99.21     19.36 o 
  -6   1   2     3220.55     3352.47     53.76 o 
  -5   1   2      452.74      457.93     15.46 o 
  -4   1   2      860.63      876.41     14.11 o 
  -3   1   2     1481.40     1460.32     16.69 o 
  -2   1   2     4291.99     4226.54     26.49 o 
  -1   1   2     2815.22     2764.49     41.75 o 
   0   1   2     4904.49     4501.10     26.11 o 
   1   1   2     2842.21     2769.19     20.25 o 
   2   1   2     4351.37     4212.18     78.57 o 
   3   1   2     1530.47     1456.30     42.17 o 
   4   1   2      884.63      904.43     15.98 o 
   5   1   2      468.88      480.84     14.15 o 
   6   1   2     3165.94     3272.37     46.31 o 
   7   1   2       96.83       93.46     11.93 o 
   8   1   2     1033.94     1113.40     28.79 o 
   9   1   2      119.10      116.77     31.67 o 
  10   1   2      523.90      521.53     21.66 o 
  11   1   2      167.58      163.26     41.33 o 
  12   1   2        6.60       10.55      6.60 o 
  13   1   2       37.18       22.16     10.89 o 
 -13   2   2      146.82      125.37     55.94 o 
 -12   2   2      108.94      141.24     36.93 o 
 -11   2   2       50.49       47.91     15.45 o 
 -10   2   2      105.76       97.75     22.53 o 
  -9   2   2      367.81      359.03     15.71 o 
  -8   2   2      401.59      400.94     21.24 o 
  -7   2   2      185.16      186.25     16.60 o 
  -6   2   2      486.09      523.95     26.48 o 
  -5   2   2     2280.30     2238.61     53.14 o 
  -4   2   2      376.86      364.19      7.23 o 
  -3   2   2     1683.82     1701.10     17.32 o 
  -2   2   2     7917.37     7445.90     81.75 o 
  -1   2   2     3883.14     3751.51     49.60 o 
   0   2   2     1368.28     1272.80     10.59 o 
   1   2   2     3948.77     3763.73     28.36 o 
   2   2   2     7956.41     7531.87     38.94 o 
   3   2   2     1655.34     1654.98     16.24 o 
   4   2   2      383.00      362.51      6.59 o 
   5   2   2     2325.36     2406.04     27.24 o 
   6   2   2      468.72      498.75     14.01 o 
   7   2   2      173.25      154.16      8.43 o 
   8   2   2      407.13      405.58     18.37 o 
   9   2   2      355.19      354.89     16.28 o 
  10   2   2       98.60      110.22     26.67 o 
  11   2   2       55.37       50.72     11.37 o 
  12   2   2      111.93      110.62     24.31 o 
  13   2   2      149.35      120.29     38.05 o 
 -13   3   2       80.30       74.14     25.44 o 
 -12   3   2      334.18      361.41     41.45 o 
 -11   3   2      127.92      143.76     44.50 o 
 -10   3   2       53.19       58.96     15.16 o 
  -9   3   2      200.21      182.81     15.39 o 
  -8   3   2      244.46      253.07     14.13 o 
  -7   3   2      178.99      173.43     20.79 o 
  -6   3   2     1068.98     1053.33     25.03 o 
  -5   3   2     2066.57     2135.90     39.03 o 
  -4   3   2     2415.70     2536.54     52.40 o 
  -3   3   2     1292.70     1288.82     13.48 o 
  -2   3   2    18262.64    17150.28     98.72 o 
  -1   3   2     2872.80     2732.87     43.77 o 
   0   3   2       71.70       78.75      1.73 o 
   1   3   2     2914.71     2778.16     46.64 o 
   2   3   2    18127.56    17253.63    264.44 o 
   3   3   2     1315.88     1270.20     24.07 o 
   4   3   2     2414.73     2474.33     23.09 o 
   5   3   2     2106.06     2208.86     26.24 o 
   6   3   2     1075.18     1065.24     18.10 o 
   7   3   2      187.89      191.86      9.13 o 
   8   3   2      261.25      270.76     13.84 o 
   9   3   2      196.06      199.07     14.80 o 
  10   3   2       58.62       55.48     12.49 o 
  11   3   2      135.24      141.62     32.93 o 
  12   3   2      340.62      311.92     21.28 o 
  13   3   2       77.26       60.52     27.02 o 
 -12   4   2      746.26      866.71     41.11 o 
 -11   4   2      763.13      747.68     26.63 o 
 -10   4   2      508.98      517.26     19.14 o 
  -9   4   2       25.10       22.60      9.60 o 
  -8   4   2      953.62      992.31     27.23 o 
  -7   4   2      486.04      469.23     15.85 o 
  -6   4   2        8.44        9.30      4.81 o 
  -5   4   2      532.03      448.70     13.50 o 
  -4   4   2      629.24      629.50     10.41 o 
  -3   4   2      494.29      502.10      9.52 o 
  -2   4   2     3315.16     3195.47     35.42 o 
  -1   4   2     1382.08     1381.05     13.80 o 
   0   4   2     1937.59     1946.27     30.08 o 
   1   4   2     1393.17     1394.93     15.79 o 
   2   4   2     3261.02     3131.66     40.41 o 
   3   4   2      523.73      526.04      7.47 o 
   4   4   2      658.07      676.53     11.40 o 
   5   4   2      535.26      476.62     12.99 o 
   6   4   2       12.13       11.68      3.52 o 
   7   4   2      490.71      493.14     14.30 o 
   8   4   2      957.94      992.02     24.59 o 
   9   4   2       26.15       23.23      4.94 o 
  10   4   2      501.58      474.24     21.37 o 
  11   4   2      770.44      808.74     25.73 o 
  12   4   2      732.49      760.07     31.43 o 
 -12   5   2       10.02        8.68      9.07 o 
 -11   5   2        0.33        8.62      8.41 o 
 -10   5   2      283.69      286.16     27.73 o 
  -9   5   2      637.46      637.39     24.10 o 
  -8   5   2      980.55      935.85     21.29 o 
  -7   5   2     1599.36     1732.04     64.37 o 
  -6   5   2      682.86      720.85     18.78 o 
  -5   5   2       32.55       25.03      5.31 o 
  -4   5   2      164.48      155.96      5.24 o 
  -3   5   2      825.04      805.46     11.76 o 
  -2   5   2      948.71      860.28     11.13 o 
  -1   5   2     1083.02      963.53      8.65 o 
   0   5   2     7006.20     6877.50     37.75 o 
   1   5   2     1091.69      950.81      9.48 o 
   2   5   2      926.24      840.95     16.80 o 
   3   5   2      805.77      793.93     11.60 o 
   4   5   2      169.85      165.29      5.06 o 
   5   5   2       34.99       32.92      4.34 o 
   6   5   2      687.25      702.00     15.87 o 
   7   5   2     1559.73     1564.70     23.94 o 
   8   5   2     1001.61      938.02     21.78 o 
   9   5   2      636.37      619.35     21.18 o 
  10   5   2      279.49      266.13     20.77 o 
  11   5   2        0.10        6.11      5.38 o 
  12   5   2       11.14        6.19      6.31 o 
 -12   6   2      116.07       96.80     39.29 o 
 -11   6   2      178.50      158.63     35.62 o 
 -10   6   2      148.85      169.11     43.45 o 
  -9   6   2      992.70     1056.63     66.76 o 
  -8   6   2      104.77      107.63     10.32 o 
  -7   6   2      152.45      159.53     35.23 o 
  -6   6   2      132.61      146.86     14.94 o 
  -5   6   2     1116.02     1100.66     17.29 o 
  -4   6   2     3615.48     3639.08     59.71 o 
  -3   6   2      354.06      366.20      8.45 o 
  -2   6   2     4540.61     4797.11     36.62 o 
  -1   6   2      526.48      533.50      8.15 o 
   0   6   2        7.50       13.05      2.05 o 
   1   6   2      505.93      510.22      7.84 o 
   2   6   2     4492.34     4687.95     76.22 o 
   3   6   2      332.99      355.38      8.35 o 
   4   6   2     3642.03     3614.65     56.35 o 
   5   6   2     1105.62     1157.10     26.85 o 
   6   6   2      126.38      130.34      5.42 o 
   7   6   2      161.77      142.00      9.04 o 
   8   6   2       99.81       91.65     15.87 o 
   9   6   2      979.22      988.28     25.83 o 
  10   6   2      141.60      149.34     19.46 o 
  11   6   2      173.76      166.11     36.93 o 
  12   6   2      108.47       97.80     39.94 o 
 -12   7   2      116.06       93.64     37.50 o 
 -11   7   2      146.24      180.09     22.42 o 
 -10   7   2      289.77      278.48     27.35 o 
  -9   7   2      196.09      206.29     19.84 o 
  -8   7   2      204.76      173.88     16.67 o 
  -7   7   2       23.81       30.82      7.49 o 
  -6   7   2      569.53      582.63     17.02 o 
  -5   7   2      977.57      951.50     22.05 o 
  -4   7   2     4468.95     4783.13    108.53 o 
  -3   7   2      815.21      788.93     11.13 o 
  -2   7   2     1095.58     1162.60     11.57 o 
  -1   7   2      891.70      935.55     11.83 o 
   0   7   2      596.84      657.18     16.08 o 
   1   7   2      871.03      914.64     11.26 o 
   2   7   2     1127.79     1211.53     18.90 o 
   3   7   2      794.85      782.44     11.02 o 
   4   7   2     4466.42     4548.20     59.05 o 
   5   7   2      983.23      972.31     14.97 o 
   6   7   2      578.85      561.28     10.22 o 
   7   7   2       24.15       26.37      5.20 o 
   8   7   2      207.33      197.15     10.11 o 
   9   7   2      190.75      210.78     46.33 o 
  10   7   2      301.80      287.56     17.45 o 
  11   7   2      143.04      197.96     43.71 o 
  12   7   2      115.68       86.90     22.66 o 
 -12   8   2        9.64       14.19      7.08 o 
 -11   8   2      188.01      199.70     59.64 o 
 -10   8   2      242.44      269.75     48.50 o 
  -9   8   2      551.90      509.27     19.73 o 
  -8   8   2      662.58      693.89     24.99 o 
  -7   8   2       22.30       17.09      5.55 o 
  -6   8   2      973.53      993.91     20.66 o 
  -5   8   2      252.85      224.67      8.57 o 
  -4   8   2      771.72      824.87     21.59 o 
  -3   8   2     1501.87     1572.17     24.39 o 
  -2   8   2      328.55      333.10      7.87 o 
  -1   8   2     1259.35     1400.21     27.13 o 
   0   8   2      578.85      705.36     15.76 o 
   1   8   2     1223.68     1396.04     17.14 o 
   2   8   2      343.72      344.81     11.12 o 
   3   8   2     1494.63     1600.33     60.09 o 
   4   8   2      764.09      794.38     14.62 o 
   5   8   2      246.02      232.62      6.47 o 
   6   8   2      990.42     1002.08     23.36 o 
   7   8   2       22.64       18.52      5.53 o 
   8   8   2      662.88      636.58     27.73 o 
   9   8   2      558.78      514.06     25.88 o 
  10   8   2      243.91      247.09     79.23 o 
  11   8   2      196.06      203.13     40.77 o 
  12   8   2        9.07       10.66     12.32 o 
 -11   9   2        6.15       12.20     10.15 o 
 -10   9   2      242.06      219.34     54.42 o 
  -9   9   2      118.62      125.88     12.00 o 
  -8   9   2       62.58       58.71     13.90 o 
  -7   9   2     1720.16     1683.61     39.38 o 
  -6   9   2     1284.01     1297.11     23.61 o 
  -5   9   2      207.63      182.23     13.22 o 
  -4   9   2      123.69      132.75      8.06 o 
  -3   9   2      270.20      230.86      5.92 o 
  -2   9   2      285.63      261.85      7.18 o 
  -1   9   2     2386.81     2420.66     38.74 o 
   0   9   2     1777.54     1866.66     31.61 o 
   1   9   2     2380.75     2451.05     38.04 o 
   2   9   2      295.77      276.66      7.34 o 
   3   9   2      259.15      239.01      8.61 o 
   4   9   2      137.53      149.09      5.57 o 
   5   9   2      224.50      217.69      7.50 o 
   6   9   2     1263.16     1253.18     28.12 o 
   7   9   2     1725.70     1653.82     63.23 o 
   8   9   2       62.86       66.06     20.44 o 
   9   9   2      116.35      104.72     30.60 o 
  10   9   2      234.58      238.16     49.82 o 
  11   9   2        4.71       17.32     11.46 o 
 -11  10   2      113.06      109.16     32.50 o 
 -10  10   2      136.46      136.70     31.46 o 
  -9  10   2      267.86      257.73     22.78 o 
  -8  10   2      627.23      622.17     18.12 o 
  -7  10   2      355.74      358.81     12.98 o 
  -6  10   2      498.38      501.20     16.80 o 
  -5  10   2     2022.87     1982.00     29.76 o 
  -4  10   2     3536.52     3640.91     52.45 o 
  -3  10   2     1016.52     1004.73     14.30 o 
  -2  10   2       41.91       34.59      5.60 o 
  -1  10   2     2244.63     2237.02     30.53 o 
   0  10   2      799.77      787.98     18.90 o 
   1  10   2     2225.37     2226.21     38.16 o 
   2  10   2       39.46       30.98      5.33 o 
   3  10   2      996.65      968.46     19.01 o 
   4  10   2     3553.91     3777.16    168.25 o 
   5  10   2     2049.54     2073.48     30.25 o 
   6  10   2      489.60      462.75     12.35 o 
   7  10   2      367.40      367.93     21.36 o 
   8  10   2      624.65      597.31     30.06 o 
   9  10   2      265.53      270.17     88.44 o 
  10  10   2      137.12      128.02     45.00 o 
  11  10   2      117.77      100.51     64.71 o 
 -11  11   2       34.32       23.03     11.18 o 
 -10  11   2       76.00       77.38     32.02 o 
  -9  11   2       55.09       58.96     20.32 o 
  -8  11   2       68.45       77.11     13.48 o 
  -7  11   2      142.22      130.74     12.75 o 
  -6  11   2      372.87      371.69     13.33 o 
  -5  11   2      531.77      519.14     19.36 o 
  -4  11   2      126.48      112.10     12.42 o 
  -3  11   2       67.00       58.72      9.70 o 
  -2  11   2      335.52      324.81      8.81 o 
  -1  11   2      377.41      360.65      4.72 o 
   0  11   2      806.71      803.17     17.43 o 
   1  11   2      367.78      360.24     12.69 o 
   2  11   2      322.18      320.05      6.92 o 
   3  11   2       71.22       64.34      6.78 o 
   4  11   2      120.70      107.99      7.06 o 
   5  11   2      551.16      531.08     16.72 o 
   6  11   2      362.35      371.73     13.78 o 
   7  11   2      144.69      138.58     30.77 o 
   8  11   2       71.05       77.01     23.73 o 
   9  11   2       56.44       62.67     19.00 o 
  10  11   2       77.32       89.81     38.01 o 
  11  11   2       30.90       35.91     17.42 o 
 -10  12   2       27.88       33.07     20.94 o 
  -9  12   2        5.82       14.68      7.11 o 
  -8  12   2       49.85       44.18     12.34 o 
  -7  12   2       54.26       52.33     13.46 o 
  -6  12   2      205.09      186.64     11.45 o 
  -5  12   2      175.38      158.71     10.03 o 
  -4  12   2      873.93      907.86     20.44 o 
  -3  12   2      206.73      201.89     11.38 o 
  -2  12   2      290.92      290.53     13.28 o 
  -1  12   2       72.06       78.95      7.33 o 
   0  12   2       89.77      126.50      7.97 o 
   1  12   2       74.92       81.08      5.85 o 
   2  12   2      305.33      283.41     15.35 o 
   3  12   2      219.09      213.01     10.03 o 
   4  12   2      891.16      933.07     22.56 o 
   5  12   2      165.04      179.75     12.44 o 
   6  12   2      199.23      187.76     20.64 o 
   7  12   2       58.10       63.45     15.09 o 
   8  12   2       49.94       44.16     11.98 o 
   9  12   2        5.01       14.12      9.88 o 
  10  12   2       29.70       14.67     15.30 o 
 -10  13   2      103.12       99.64     41.34 o 
  -9  13   2      467.92      530.95     35.24 o 
  -8  13   2      120.51      103.48     40.33 o 
  -7  13   2      425.52      478.14     18.61 o 
  -6  13   2      115.33      133.83     13.11 o 
  -5  13   2        8.88       11.35      4.61 o 
  -4  13   2      218.00      227.96     10.56 o 
  -3  13   2      234.25      244.32     10.36 o 
  -2  13   2      240.07      236.64      9.13 o 
  -1  13   2       31.51       27.78      6.37 o 
   0  13   2       38.67       32.42      7.69 o 
   1  13   2       25.65       26.12      5.43 o 
   2  13   2      229.89      234.07     11.04 o 
   3  13   2      232.23      234.55     12.52 o 
   4  13   2      217.05      238.10     12.89 o 
   5  13   2        8.26       12.22      4.50 o 
   6  13   2      116.78      141.76     32.18 o 
   7  13   2      423.28      472.56     24.43 o 
   8  13   2      127.71      126.11     38.63 o 
   9  13   2      468.23      531.62     34.11 o 
  10  13   2      105.98       93.21     52.28 o 
  -9  14   2       99.79       77.52     28.67 o 
  -8  14   2       53.19       62.30     19.28 o 
  -7  14   2       38.98       41.88     12.31 o 
  -6  14   2      175.84      171.65     35.66 o 
  -5  14   2       47.53       49.30     11.59 o 
  -4  14   2     1051.43     1017.01     43.13 o 
  -3  14   2      269.37      247.34     19.27 o 
  -2  14   2      250.63      265.95     23.38 o 
  -1  14   2      250.10      283.47     18.97 o 
   0  14   2       22.90       26.70      6.41 o 
   1  14   2      241.79      229.63     11.85 o 
   2  14   2      247.86      250.80     11.85 o 
   3  14   2      262.54      262.42     12.49 o 
   4  14   2     1043.65     1040.78     29.80 o 
   5  14   2       42.45       42.28     10.77 o 
   6  14   2      181.77      186.85     43.00 o 
   7  14   2       37.34       42.61     13.78 o 
   8  14   2       56.02       56.87     17.81 o 
   9  14   2       96.53       79.06     40.32 o 
  -8  15   2      108.50       86.82     23.86 o 
  -7  15   2      146.14      152.03     38.11 o 
  -6  15   2      281.02      279.26     46.51 o 
  -5  15   2       12.12       16.21      5.28 o 
  -4  15   2      497.39      501.99     18.97 o 
  -3  15   2      552.84      615.90     22.80 o 
  -2  15   2      359.77      323.97     18.20 o 
  -1  15   2       44.30       43.29     10.65 o 
   0  15   2        9.98       15.16      5.21 o 
   1  15   2       39.04       46.96     12.88 o 
   2  15   2      352.60      337.79     24.05 o 
   3  15   2      566.27      564.36     20.70 o 
   4  15   2      484.42      452.35     18.05 o 
   5  15   2       10.34       16.25      5.22 o 
   6  15   2      288.26      267.67     65.84 o 
   7  15   2      149.87      150.48     31.12 o 
   8  15   2      103.98       66.00     21.82 o 
  -7  16   2      175.85      211.11     29.99 o 
  -6  16   2      291.23      315.65     30.92 o 
  -5  16   2       98.62       80.02     19.56 o 
  -4  16   2       24.52       32.35      9.75 o 
  -3  16   2      325.45      354.57     27.14 o 
  -2  16   2       45.00       52.19     14.10 o 
  -1  16   2      464.80      454.04     17.11 o 
   0  16   2      306.96      317.65     25.23 o 
   1  16   2      452.87      458.11     17.78 o 
   2  16   2       49.75       38.65     10.87 o 
   3  16   2      318.89      290.52     14.49 o 
   4  16   2       26.10       19.74      9.37 o 
   5  16   2       94.34       85.97     25.73 o 
   6  16   2      297.99      284.50     58.53 o 
   7  16   2      166.55      170.56     56.99 o 
  -6  17   2      100.27       85.28     32.94 o 
  -5  17   2       70.17       71.03     17.35 o 
  -4  17   2      640.01      664.67     21.39 o 
  -3  17   2      220.79      212.59     40.67 o 
  -2  17   2      158.97      151.16     38.07 o 
  -1  17   2       45.16       34.98     10.18 o 
   0  17   2       49.65       53.03     15.53 o 
   1  17   2       47.90       44.29     10.65 o 
   2  17   2      164.85      174.79     19.70 o 
   3  17   2      234.39      247.61     43.51 o 
   4  17   2      649.20      697.92     30.93 o 
   5  17   2       70.82       66.71     23.50 o 
   6  17   2      100.13      110.23     40.65 o 
  -5  18   2       32.41       41.66     15.23 o 
  -4  18   2      252.67      327.84     52.23 o 
  -3  18   2      216.78      227.05     19.71 o 
  -2  18   2       43.36       35.49     10.99 o 
  -1  18   2      443.79      419.68     17.85 o 
   0  18   2      146.70      122.76     29.46 o 
   1  18   2      442.18      457.45     21.62 o 
   2  18   2       39.06       36.41     11.27 o 
   3  18   2      220.84      253.22     28.02 o 
   4  18   2      250.75      268.80     24.91 o 
   5  18   2       33.81       32.34     15.47 o 
  -4  19   2      118.62      106.59     43.09 o 
  -3  19   2      132.63       99.64     50.09 o 
  -2  19   2      182.26      152.68     19.73 o 
  -1  19   2       75.69       71.51     19.66 o 
   0  19   2        3.30       11.67      7.70 o 
   1  19   2       79.85       80.55     28.60 o 
   2  19   2      187.10      161.81     58.26 o 
   3  19   2      136.09      148.48     22.25 o 
   4  19   2      123.35      140.88     25.13 o 
   1   0   3     7537.26     7232.50     81.15 o 
   2   0   3     2892.20     2935.62     21.60 o 
   3   0   3       58.34       56.28      3.82 o 
   4   0   3     5791.63     5502.67    119.10 o 
   5   0   3     1085.99     1065.79     18.48 o 
   6   0   3     4165.38     4166.86     97.20 o 
   7   0   3      291.57      269.48     14.94 o 
   8   0   3       31.41       41.95     10.68 o 
   9   0   3        0.28        7.92      7.11 o 
  10   0   3      515.90      485.43     21.81 o 
  11   0   3      197.20      203.67     19.03 o 
  12   0   3       93.63       71.06     20.72 o 
  13   0   3       22.30       20.97     10.91 o 
 -13   1   3       42.58       32.04     19.45 o 
 -12   1   3       11.84       13.04     11.66 o 
 -11   1   3      702.28      698.68     23.72 o 
 -10   1   3      103.07      113.52     35.48 o 
  -9   1   3      208.87      213.34     32.72 o 
  -8   1   3     2102.89     2188.70     46.69 o 
  -7   1   3      618.78      605.41     25.96 o 
  -6   1   3      401.51      423.69     16.85 o 
  -5   1   3      821.78      819.87     15.25 o 
  -4   1   3     2691.50     2782.74     37.48 o 
  -3   1   3     4232.66     4278.40     99.91 o 
  -2   1   3     1330.25     1262.25     40.32 o 
  -1   1   3     2021.35     1987.48     26.69 o 
   0   1   3     6516.40     5932.04     35.22 o 
   1   1   3     2003.00     1948.57     18.42 o 
   2   1   3     1380.01     1299.00     13.52 o 
   3   1   3     4252.40     4196.00     65.31 o 
   4   1   3     2703.06     2753.20     30.28 o 
   5   1   3      830.37      863.81     15.78 o 
   6   1   3      379.47      376.67     20.78 o 
   7   1   3      614.07      600.93     22.52 o 
   8   1   3     2123.37     2172.25     45.30 o 
   9   1   3      201.28      193.81     21.91 o 
  10   1   3      109.00      100.26     24.96 o 
  11   1   3      710.01      684.37     20.63 o 
  12   1   3       13.03       11.95      8.70 o 
  13   1   3       40.60       36.59     14.70 o 
 -13   2   3       48.10       41.78     17.42 o 
 -12   2   3      131.39      113.27     28.98 o 
 -11   2   3       67.44       61.60     18.39 o 
 -10   2   3      133.44      136.46     17.32 o 
  -9   2   3      272.57      266.13     16.77 o 
  -8   2   3       14.69       28.04      7.19 o 
  -7   2   3     1807.16     2005.07     64.56 o 
  -6   2   3      617.69      625.20     17.46 o 
  -5   2   3      364.23      349.95     11.10 o 
  -4   2   3      405.74      469.51      8.63 o 
  -3   2   3     3990.79     4046.25     41.23 o 
  -2   2   3     9183.78     8764.83     94.49 o 
  -1   2   3     5289.91     5307.91     60.63 o 
   0   2   3     4420.97     4317.13     35.53 o 
   1   2   3     5384.39     5351.37     34.22 o 
   2   2   3     9210.27     8576.45     67.50 o 
   3   2   3     4011.33     4177.04     62.76 o 
   4   2   3      403.85      480.55     10.28 o 
   5   2   3      365.47      346.76     11.71 o 
   6   2   3      629.57      667.24     14.80 o 
   7   2   3     1764.44     1804.78     30.36 o 
   8   2   3       16.09       20.77      5.70 o 
   9   2   3      276.49      262.40     18.27 o 
  10   2   3      136.63      132.91     22.90 o 
  11   2   3       71.53       66.00     17.90 o 
  12   2   3      141.99      110.46     26.94 o 
  13   2   3       50.14       44.26     15.66 o 
 -12   3   3      188.82      207.12     62.30 o 
 -11   3   3      310.90      332.03     82.66 o 
 -10   3   3      747.98      723.03     22.23 o 
  -9   3   3      194.09      188.50     15.39 o 
  -8   3   3      584.25      580.21     27.08 o 
  -7   3   3     1024.64     1029.39     24.70 o 
  -6   3   3      297.65      275.04     10.51 o 
  -5   3   3     5461.25     5667.84     64.38 o 
  -4   3   3     4423.51     4709.44    135.43 o 
  -3   3   3      687.86      656.43     10.19 o 
  -2   3   3     5128.53     5085.70     46.91 o 
  -1   3   3     8879.14     8328.85    108.59 o 
   0   3   3     1402.76     1413.16     11.56 o 
   1   3   3     8836.82     8186.97     60.98 o 
   2   3   3     5115.70     4964.06     48.82 o 
   3   3   3      662.26      629.47     10.58 o 
   4   3   3     4393.43     5050.78    108.12 o 
   5   3   3     5347.69     5521.80     52.76 o 
   6   3   3      305.25      276.58     10.05 o 
   7   3   3     1023.95     1032.45     20.23 o 
   8   3   3      585.26      576.33     24.55 o 
   9   3   3      188.70      204.26     33.52 o 
  10   3   3      733.29      722.69     24.83 o 
  11   3   3      313.14      348.41     22.66 o 
  12   3   3      191.19      202.45     23.09 o 
 -12   4   3      214.78      205.71     44.41 o 
 -11   4   3      100.63      110.64     36.55 o 
 -10   4   3      384.30      390.89     24.44 o 
  -9   4   3      170.87      178.33     14.69 o 
  -8   4   3      972.14      930.75     23.32 o 
  -7   4   3     1679.34     1681.90     32.98 o 
  -6   4   3      512.42      539.04     22.28 o 
  -5   4   3      755.63      775.61     15.45 o 
  -4   4   3     6512.95     7126.78    135.30 o 
  -3   4   3      978.40     1030.89     10.25 o 
  -2   4   3      373.40      387.67      4.86 o 
  -1   4   3     1942.47     1785.42     34.69 o 
   0   4   3     7680.39     7712.41    107.95 o 
   1   4   3     1983.86     1898.63     19.33 o 
   2   4   3      370.36      372.35      5.71 o 
   3   4   3     1007.16     1050.17     19.79 o 
   4   4   3     6518.55     6963.94     52.47 o 
   5   4   3      769.96      784.62     13.00 o 
   6   4   3      523.07      513.89     15.34 o 
   7   4   3     1687.88     1689.91     25.88 o 
   8   4   3      984.91      926.06     29.39 o 
   9   4   3      191.01      189.35     17.28 o 
  10   4   3      385.69      387.81     21.87 o 
  11   4   3       98.36       89.58     25.44 o 
  12   4   3      215.81      209.62     22.96 o 
 -12   5   3      256.88      271.04     28.25 o 
 -11   5   3       75.53       92.01     21.54 o 
 -10   5   3       38.22       47.87     13.96 o 
  -9   5   3       81.84       78.90     17.94 o 
  -8   5   3        3.82        6.16      4.72 o 
  -7   5   3       11.06       16.07      5.52 o 
  -6   5   3      135.71      119.16     11.67 o 
  -5   5   3      338.61      328.21     11.38 o 
  -4   5   3     1640.67     1837.64     30.06 o 
  -3   5   3     2640.86     2837.58     24.11 o 
  -2   5   3      109.17      103.15      3.21 o 
  -1   5   3      459.66      478.58      6.97 o 
   0   5   3       13.63       18.45      2.39 o 
   1   5   3      475.54      487.59      7.26 o 
   2   5   3      104.56       94.42      3.22 o 
   3   5   3     2689.42     2916.60     63.36 o 
   4   5   3     1610.48     1860.99     26.67 o 
   5   5   3      316.88      312.03      8.11 o 
   6   5   3      140.60      127.37      8.48 o 
   7   5   3       12.31       12.64      2.96 o 
   8   5   3        3.89        5.20      5.74 o 
   9   5   3       81.54       70.14     12.74 o 
  10   5   3       36.65       49.99     11.85 o 
  11   5   3       67.06       72.74     15.45 o 
  12   5   3      252.73      213.40     53.19 o 
 -12   6   3       57.61       57.34     17.30 o 
 -11   6   3       39.66       56.72     20.50 o 
 -10   6   3      150.64      127.26     34.58 o 
  -9   6   3      771.12      778.06     30.89 o 
  -8   6   3       43.20       47.28     13.13 o 
  -7   6   3      336.11      332.24     19.53 o 
  -6   6   3      575.50      597.16     20.45 o 
  -5   6   3      414.01      418.04     17.40 o 
  -4   6   3       15.40       22.86      4.59 o 
  -3   6   3     2732.37     2900.45     49.08 o 
  -2   6   3      953.30     1000.43     12.82 o 
  -1   6   3     2644.98     2564.89     17.30 o 
   0   6   3     3149.08     3357.91     30.63 o 
   1   6   3     2671.75     2592.53     33.50 o 
   2   6   3      979.97     1001.86     11.47 o 
   3   6   3     2769.17     3048.76     58.53 o 
   4   6   3       18.07       22.62      1.63 o 
   5   6   3      410.87      456.39     13.21 o 
   6   6   3      573.45      588.98     16.22 o 
   7   6   3      352.40      366.69     11.20 o 
   8   6   3       40.60       37.48      8.63 o 
   9   6   3      793.73      797.31     26.43 o 
  10   6   3      157.12      148.03     27.34 o 
  11   6   3       36.91       40.96     13.86 o 
  12   6   3       56.80       55.59     15.98 o 
 -12   7   3       74.68       71.38     23.07 o 
 -11   7   3       63.65       53.20     17.56 o 
 -10   7   3      215.74      207.30     51.30 o 
  -9   7   3      160.21      167.99     30.40 o 
  -8   7   3      466.98      429.86     16.84 o 
  -7   7   3     1493.18     1509.02     29.61 o 
  -6   7   3      197.74      207.49     10.53 o 
  -5   7   3      473.55      447.76     13.88 o 
  -4   7   3      776.61      767.57     14.91 o 
  -3   7   3      860.44      806.52     11.09 o 
  -2   7   3     3681.79     3734.98     37.51 o 
  -1   7   3      460.94      518.27     11.02 o 
   0   7   3     4092.50     3868.19     66.19 o 
   1   7   3      474.01      525.09     13.11 o 
   2   7   3     3721.30     3828.79     62.58 o 
   3   7   3      881.69      836.41     12.50 o 
   4   7   3      782.21      762.18     12.49 o 
   5   7   3      454.40      438.52     21.81 o 
   6   7   3      201.82      197.41      5.52 o 
   7   7   3     1504.11     1500.31     25.40 o 
   8   7   3      453.32      411.24     18.67 o 
   9   7   3      165.45      179.85     16.05 o 
  10   7   3      229.96      224.75     19.67 o 
  11   7   3       66.06       45.86     11.31 o 
  12   7   3       77.32       74.86     18.10 o 
 -12   8   3      252.40      228.35     59.19 o 
 -11   8   3        5.21       10.62      8.90 o 
 -10   8   3       22.47       27.09      9.30 o 
  -9   8   3      154.78      139.90     31.28 o 
  -8   8   3       43.51       40.70      9.85 o 
  -7   8   3      958.93      963.47     23.11 o 
  -6   8   3      579.24      590.63     19.29 o 
  -5   8   3      555.48      568.56     14.59 o 
  -4   8   3      684.20      626.41     17.56 o 
  -3   8   3      171.36      173.28      6.64 o 
  -2   8   3      432.74      431.64      8.91 o 
  -1   8   3     1159.98     1345.39     31.26 o 
   0   8   3       10.52        9.03      2.97 o 
   1   8   3     1145.89     1297.93     16.61 o 
   2   8   3      435.42      455.16     11.27 o 
   3   8   3      163.94      165.19      6.13 o 
   4   8   3      643.69      593.68     15.26 o 
   5   8   3      542.46      583.96     14.63 o 
   6   8   3      567.49      559.96     14.89 o 
   7   8   3      959.97      954.06     27.88 o 
   8   8   3       45.39       49.55     15.39 o 
   9   8   3      151.00      152.99     26.55 o 
  10   8   3       25.90       30.18     14.61 o 
  11   8   3        4.62        8.56      8.53 o 
  12   8   3      255.11      218.93     68.52 o 
 -11   9   3       70.07       78.71     22.73 o 
 -10   9   3       45.02       29.24     10.97 o 
  -9   9   3       85.12       85.86     20.20 o 
  -8   9   3       71.52       83.76     17.45 o 
  -7   9   3      188.31      164.38     14.70 o 
  -6   9   3      748.91      834.93     19.42 o 
  -5   9   3      149.81      142.83      7.65 o 
  -4   9   3      826.40      770.00     15.58 o 
  -3   9   3      138.73      128.41      8.07 o 
  -2   9   3      620.93      629.80     10.47 o 
  -1   9   3     1309.48     1344.16     21.23 o 
   0   9   3      389.33      421.28     12.18 o 
   1   9   3     1298.95     1372.50     33.73 o 
   2   9   3      620.57      602.65     14.21 o 
   3   9   3      135.77      129.88      6.49 o 
   4   9   3      823.73      784.18     14.08 o 
   5   9   3      153.36      150.55      8.53 o 
   6   9   3      731.50      790.98     17.13 o 
   7   9   3      185.94      160.00     29.92 o 
   8   9   3       80.30       77.66     15.55 o 
   9   9   3       89.90       95.75     18.81 o 
  10   9   3       51.86       38.17     12.00 o 
  11   9   3       72.05       68.91     37.12 o 
 -11  10   3      150.36      142.18     55.77 o 
 -10  10   3       23.39       27.16      9.97 o 
  -9  10   3       69.90       74.30     19.39 o 
  -8  10   3      169.47      167.12     14.45 o 
  -7  10   3      114.79      127.17     21.68 o 
  -6  10   3      524.00      519.94     14.43 o 
  -5  10   3      417.77      402.61     11.65 o 
  -4  10   3     2826.20     2888.59     52.34 o 
  -3  10   3      657.32      682.01     10.13 o 
  -2  10   3     4248.16     4337.44     51.01 o 
  -1  10   3        5.59        9.21      2.65 o 
   0  10   3      486.51      521.15     27.52 o 
   1  10   3        5.91        5.92      3.10 o 
   2  10   3     4264.03     4343.10     62.69 o 
   3  10   3      661.74      698.48     21.29 o 
   4  10   3     2868.86     2777.64     37.99 o 
   5  10   3      421.25      396.32      8.47 o 
   6  10   3      527.89      538.95     17.44 o 
   7  10   3      115.70      132.75     21.77 o 
   8  10   3      167.77      182.53     33.49 o 
   9  10   3       69.99       86.08     32.03 o 
  10  10   3       25.80       18.98     13.03 o 
  11  10   3      149.29      149.99     69.32 o 
 -10  11   3      266.56      271.71     52.92 o 
  -9  11   3      366.24      384.64     21.91 o 
  -8  11   3       95.59       94.17     18.16 o 
  -7  11   3      112.54      110.16     13.13 o 
  -6  11   3     1261.27     1222.70     33.88 o 
  -5  11   3     2342.03     2368.79     51.56 o 
  -4  11   3      516.15      523.79     13.77 o 
  -3  11   3      319.70      304.49     11.04 o 
  -2  11   3     1703.94     1699.20     43.23 o 
  -1  11   3       80.12       82.80      7.72 o 
   0  11   3        5.87       12.87      3.75 o 
   1  11   3       84.87      102.19     12.89 o 
   2  11   3     1739.72     1801.33     42.95 o 
   3  11   3      303.68      280.31      9.61 o 
   4  11   3      520.80      510.78     15.68 o 
   5  11   3     2311.59     2214.41     76.99 o 
   6  11   3     1241.76     1216.09     45.01 o 
   7  11   3      112.13      114.21     25.41 o 
   8  11   3       92.41      106.42     30.16 o 
   9  11   3      360.34      328.87    101.58 o 
  10  11   3      266.41      302.47     24.46 o 
 -10  12   3       62.04       58.71     30.97 o 
  -9  12   3      339.52      351.43     22.47 o 
  -8  12   3       25.00       31.50      8.91 o 
  -7  12   3      293.66      307.48     13.16 o 
  -6  12   3      911.30      863.05     22.81 o 
  -5  12   3      212.76      173.19     14.94 o 
  -4  12   3      683.67      711.90     19.11 o 
  -3  12   3     2530.67     2460.22     36.71 o 
  -2  12   3     1032.04     1064.39     41.47 o 
  -1  12   3     1209.19     1223.45     23.12 o 
   0  12   3      139.39      149.48     11.69 o 
   1  12   3     1229.73     1317.88     23.89 o 
   2  12   3     1049.08     1015.13     20.44 o 
   3  12   3     2567.68     2473.79     37.30 o 
   4  12   3      698.43      725.02     18.45 o 
   5  12   3      213.95      210.70     43.76 o 
   6  12   3      897.81      874.75     32.74 o 
   7  12   3      309.39      316.87     26.23 o 
   8  12   3       27.14       43.56     12.95 o 
   9  12   3      333.56      312.62     33.97 o 
  10  12   3       59.21       47.25     32.36 o 
  -9  13   3      101.38       96.03     33.44 o 
  -8  13   3       90.18       84.90     24.80 o 
  -7  13   3       12.89        9.56      4.23 o 
  -6  13   3      130.03      134.85      9.84 o 
  -5  13   3      739.60      752.47     20.86 o 
  -4  13   3      295.32      297.90     12.62 o 
  -3  13   3     2201.31     2226.17     48.23 o 
  -2  13   3      132.04      121.02      6.94 o 
  -1  13   3      376.84      367.65     15.20 o 
   0  13   3     1162.37     1173.47     33.62 o 
   1  13   3      388.25      367.12     12.07 o 
   2  13   3      129.99      121.94     10.39 o 
   3  13   3     2197.57     2234.62     48.66 o 
   4  13   3      288.11      271.23     10.98 o 
   5  13   3      708.49      672.31     26.47 o 
   6  13   3      128.16      129.53     23.55 o 
   7  13   3       14.72       17.76      8.85 o 
   8  13   3       90.41       82.10     19.77 o 
   9  13   3      103.81      102.66     32.28 o 
  -9  14   3       63.41       66.34     22.10 o 
  -8  14   3      811.76      829.79     34.11 o 
  -7  14   3      473.21      566.34     56.86 o 
  -6  14   3      213.27      263.19     19.18 o 
  -5  14   3       18.75       19.25      6.93 o 
  -4  14   3       60.29       64.83     14.47 o 
  -3  14   3        7.94       11.15      4.56 o 
  -2  14   3      600.85      593.21     19.28 o 
  -1  14   3      211.57      191.30     10.56 o 
   0  14   3      736.63      645.22     20.04 o 
   1  14   3      204.75      199.00     12.26 o 
   2  14   3      601.61      596.99     19.89 o 
   3  14   3        7.06        7.71      5.31 o 
   4  14   3       64.21       53.11     15.42 o 
   5  14   3       20.74       18.80      7.53 o 
   6  14   3      220.24      207.06     23.11 o 
   7  14   3      487.99      484.63     29.16 o 
   8  14   3      815.37      774.14     27.91 o 
   9  14   3       66.67       61.80     20.75 o 
  -8  15   3      100.56       84.58     27.28 o 
  -7  15   3      424.65      430.64     28.92 o 
  -6  15   3      571.17      536.53     18.71 o 
  -5  15   3       20.20       23.87      7.83 o 
  -4  15   3       48.29       51.76     14.71 o 
  -3  15   3      309.43      313.33     17.00 o 
  -2  15   3      213.33      240.48     41.01 o 
  -1  15   3       22.90       26.86      6.31 o 
   0  15   3      127.34      121.27     20.52 o 
   1  15   3       24.94       28.57      9.38 o 
   2  15   3      210.02      206.97     10.68 o 
   3  15   3      318.70      321.82     14.98 o 
   4  15   3       51.03       61.77     16.75 o 
   5  15   3       20.32       26.63      9.90 o 
   6  15   3      565.85      500.87     41.45 o 
   7  15   3      429.78      447.20     22.37 o 
   8  15   3       97.94       84.80     28.76 o 
  -7  16   3      277.83      254.34     58.12 o 
  -6  16   3      324.65      356.97     26.80 o 
  -5  16   3      113.38      116.45     26.68 o 
  -4  16   3       90.71       98.03     21.64 o 
  -3  16   3       30.14       25.16      7.92 o 
  -2  16   3       79.46       79.77     16.17 o 
  -1  16   3       89.69       88.27     17.40 o 
   0  16   3      333.25      341.50     28.68 o 
   1  16   3       91.13       78.70     18.79 o 
   2  16   3       76.44       70.05     14.67 o 
   3  16   3       31.20       26.44      9.36 o 
   4  16   3       92.67       95.94     22.68 o 
   5  16   3      114.80      123.59     29.71 o 
   6  16   3      329.01      333.01     25.13 o 
   7  16   3      279.28      236.16     58.45 o 
  -6  17   3       16.20       10.94      8.91 o 
  -5  17   3      101.98       81.04     28.24 o 
  -4  17   3      124.39      133.00     17.39 o 
  -3  17   3       70.55       62.39     17.90 o 
  -2  17   3      418.70      426.76     21.12 o 
  -1  17   3      140.61      162.39     18.83 o 
   0  17   3      429.20      462.66     21.47 o 
   1  17   3      137.79      126.72     15.76 o 
   2  17   3      414.86      425.67     23.89 o 
   3  17   3       72.37       65.08     19.65 o 
   4  17   3      125.17      119.61     37.85 o 
   5  17   3      100.95       82.63     30.46 o 
   6  17   3       13.54       13.61     10.62 o 
  -5  18   3       54.36       50.90     19.72 o 
  -4  18   3      156.77      184.55     53.52 o 
  -3  18   3       18.74       24.54      6.94 o 
  -2  18   3      359.86      379.53     24.76 o 
  -1  18   3      105.83       98.04     24.47 o 
   0  18   3       18.26       21.20      9.00 o 
   1  18   3      108.40      115.80     27.46 o 
   2  18   3      346.76      343.16     30.82 o 
   3  18   3       17.12       21.24     10.81 o 
   4  18   3      156.08      225.17     24.93 o 
   5  18   3       56.38       43.57     18.41 o 
  -3  19   3       28.05       13.53      9.20 o 
  -2  19   3      180.39      197.02     18.15 o 
  -1  19   3      262.43      261.81     17.34 o 
   0  19   3      270.91      279.20     20.30 o 
   1  19   3      264.81      291.81     28.67 o 
   2  19   3      184.68      210.92     27.97 o 
   3  19   3       30.46       20.96      7.51 o 
   0   0   4     8174.32     7751.71     37.65 o 
   1   0   4     6312.62     6030.02     55.49 o 
   2   0   4     1254.59     1315.72     14.84 o 
   3   0   4       11.30        9.02      1.83 o 
   4   0   4       80.32       69.46      5.82 o 
   5   0   4     5493.38     5763.11    141.06 o 
   6   0   4      843.99      855.86     19.26 o 
   7   0   4        0.25        4.39      5.27 o 
   8   0   4     1577.71     1514.70     37.73 o 
   9   0   4      114.39      103.16     26.43 o 
  10   0   4       38.15       33.87      9.62 o 
  11   0   4      254.86      274.82     22.80 o 
  12   0   4      229.50      203.63     22.43 o 
  13   0   4        2.30       13.20      8.29 o 
 -13   1   4      269.35      242.73     75.57 o 
 -12   1   4       30.25       26.87     13.11 o 
 -11   1   4      282.11      309.81     20.86 o 
 -10   1   4      143.22      137.61     30.80 o 
  -9   1   4        1.43        5.95      5.90 o 
  -8   1   4       47.21       56.99     15.80 o 
  -7   1   4      118.86      128.69     29.72 o 
  -6   1   4      412.93      444.30     23.26 o 
  -5   1   4     2380.07     2523.92    109.40 o 
  -4   1   4      289.85      313.54      8.65 o 
  -3   1   4     1641.07     1635.95     30.20 o 
  -2   1   4     1987.68     1957.49     24.91 o 
  -1   1   4     3378.66     3406.56     38.47 o 
   0   1   4     1447.75     1286.46     12.27 o 
   1   1   4     3360.39     3330.99     26.17 o 
   2   1   4     2011.14     1918.34     18.90 o 
   3   1   4     1671.09     1627.30     20.27 o 
   4   1   4      287.00      307.13      8.36 o 
   5   1   4     2396.22     2542.79    109.25 o 
   6   1   4      421.36      440.61     12.61 o 
   7   1   4      127.02      118.69     16.10 o 
   8   1   4       44.22       43.14     11.66 o 
   9   1   4        1.22        3.03      4.09 o 
  10   1   4      138.53      131.30     27.00 o 
  11   1   4      293.84      301.50     18.86 o 
  12   1   4       31.16       24.02      8.10 o 
  13   1   4      269.77      290.86     30.11 o 
 -12   2   4       48.61       44.13     20.23 o 
 -11   2   4      259.05      283.33     75.80 o 
 -10   2   4      203.40      217.36     22.55 o 
  -9   2   4      183.12      197.19     16.93 o 
  -8   2   4      118.74      121.94     29.89 o 
  -7   2   4      481.83      476.75     23.96 o 
  -6   2   4       35.46       55.08     11.68 o 
  -5   2   4      330.16      355.51     11.88 o 
  -4   2   4     1744.26     1784.18     18.89 o 
  -3   2   4     5078.45     5253.10     42.33 o 
  -2   2   4     3469.87     3443.46     76.32 o 
  -1   2   4     5049.09     4612.12    132.70 o 
   0   2   4     7375.34     7265.23     79.65 o 
   1   2   4     4957.78     4766.59     60.66 o 
   2   2   4     3510.45     3400.57     19.64 o 
   3   2   4     5119.26     5294.08     57.46 o 
   4   2   4     1706.88     1794.59     21.85 o 
   5   2   4      321.25      365.98     11.77 o 
   6   2   4       29.55       41.85      8.94 o 
   7   2   4      461.34      436.29     11.52 o 
   8   2   4      120.07      131.72     26.71 o 
   9   2   4      167.39      175.98     29.53 o 
  10   2   4      209.13      226.18     26.04 o 
  11   2   4      266.81      247.31     42.01 o 
  12   2   4       46.89       52.75     12.04 o 
 -12   3   4       13.54       21.00      9.73 o 
 -11   3   4      298.01      377.67     36.40 o 
 -10   3   4      612.05      624.74     30.86 o 
  -9   3   4        7.54       10.10      7.76 o 
  -8   3   4      702.93      691.32     31.16 o 
  -7   3   4      918.48      909.73     23.91 o 
  -6   3   4      987.40      954.24     21.47 o 
  -5   3   4     4304.25     4409.76     73.17 o 
  -4   3   4     2129.34     2320.21     22.53 o 
  -3   3   4     1471.77     1456.59     20.55 o 
  -2   3   4     3613.07     3529.04     16.56 o 
  -1   3   4      651.65      612.80      6.50 o 
   0   3   4      330.28      270.56      5.14 o 
   1   3   4      642.04      605.17      7.25 o 
   2   3   4     3626.62     3558.76     38.64 o 
   3   3   4     1490.01     1467.37     28.96 o 
   4   3   4     2126.52     2250.93     24.25 o 
   5   3   4     4281.28     4320.85     73.51 o 
   6   3   4      972.66      953.44     18.73 o 
   7   3   4      918.53      948.16     25.27 o 
   8   3   4      714.30      686.80     15.74 o 
   9   3   4        7.35        4.62      6.33 o 
  10   3   4      615.64      653.32     20.72 o 
  11   3   4      293.71      317.18     17.05 o 
  12   3   4       14.34       17.47      8.01 o 
 -12   4   4      145.81      156.03     58.33 o 
 -11   4   4       39.84       48.95     15.90 o 
 -10   4   4      197.50      191.64     66.61 o 
  -9   4   4      190.28      191.19     15.56 o 
  -8   4   4      370.84      377.29     16.24 o 
  -7   4   4      907.01      922.45     22.58 o 
  -6   4   4     1151.53     1158.38     22.76 o 
  -5   4   4      258.00      261.07      8.25 o 
  -4   4   4     5218.41     5442.91    102.36 o 
  -3   4   4       51.20       58.40      4.25 o 
  -2   4   4     3879.95     3999.97     27.41 o 
  -1   4   4     2048.55     2072.98     22.10 o 
   0   4   4      487.96      503.09      5.82 o 
   1   4   4     2041.99     2066.23     18.36 o 
   2   4   4     3879.60     3978.57     39.99 o 
   3   4   4       51.94       61.18      3.80 o 
   4   4   4     5272.56     5518.58     60.01 o 
   5   4   4      255.68      278.48      8.75 o 
   6   4   4     1190.71     1203.44     23.14 o 
   7   4   4      912.20      930.99     19.14 o 
   8   4   4      369.73      348.29     14.25 o 
   9   4   4      191.90      201.72     18.94 o 
  10   4   4      192.23      206.94     34.05 o 
  11   4   4       39.91       53.20     12.46 o 
  12   4   4      161.25      158.68     36.87 o 
 -12   5   4      171.96      171.52     50.81 o 
 -11   5   4       40.71       36.08      8.23 o 
 -10   5   4      528.58      555.80     33.88 o 
  -9   5   4      362.84      350.16     27.50 o 
  -8   5   4      989.35      935.67     29.80 o 
  -7   5   4     1495.21     1481.93     30.03 o 
  -6   5   4      134.82      131.65     20.33 o 
  -5   5   4      190.15      197.74     10.63 o 
  -4   5   4        2.51       10.28      2.12 o 
  -3   5   4       76.16       93.63      5.14 o 
  -2   5   4       44.26       47.43      3.50 o 
  -1   5   4      440.08      463.33      7.32 o 
   0   5   4      943.78      891.11     10.43 o 
   1   5   4      434.74      453.57      7.58 o 
   2   5   4       53.66       53.56      3.22 o 
   3   5   4       73.14       81.75      5.79 o 
   4   5   4        2.65        9.37      7.03 o 
   5   5   4      187.36      187.02     10.83 o 
   6   5   4      128.02      140.41      5.57 o 
   7   5   4     1502.44     1521.36     36.76 o 
   8   5   4      939.53      921.59     28.07 o 
   9   5   4      361.39      357.28     20.01 o 
  10   5   4      526.48      563.61     20.88 o 
  11   5   4       42.14       34.55     10.04 o 
  12   5   4      168.92      190.89     24.95 o 
 -12   6   4      208.82      216.47     26.52 o 
 -11   6   4      115.19      114.66     26.58 o 
 -10   6   4      102.27       93.71     25.29 o 
  -9   6   4       10.85       16.55      7.33 o 
  -8   6   4      469.66      462.73     19.54 o 
  -7   6   4       23.80       28.91      8.14 o 
  -6   6   4      157.37      172.13     37.00 o 
  -5   6   4     1118.85     1192.93     22.11 o 
  -4   6   4     2888.53     2861.35     41.71 o 
  -3   6   4       44.79       63.59      9.23 o 
  -2   6   4     1960.92     2087.08     19.29 o 
  -1   6   4     1241.43     1306.83     22.06 o 
   0   6   4        1.15        2.73      1.30 o 
   1   6   4     1235.12     1297.44     22.22 o 
   2   6   4     1983.13     2063.26     19.50 o 
   3   6   4       44.72       64.95      6.94 o 
   4   6   4     2903.38     3010.61    104.31 o 
   5   6   4     1108.77     1193.28     32.53 o 
   6   6   4      150.13      160.03     13.36 o 
   7   6   4       20.20       18.92      3.43 o 
   8   6   4      465.06      441.87     17.44 o 
   9   6   4        9.77       11.93      6.32 o 
  10   6   4      106.63      103.08     25.08 o 
  11   6   4      110.67       99.42     17.28 o 
  12   6   4      212.58      191.90     50.65 o 
 -12   7   4        4.10        8.15      7.94 o 
 -11   7   4      117.14      117.11     30.42 o 
 -10   7   4      101.91      103.60     27.11 o 
  -9   7   4      126.02      133.49     26.29 o 
  -8   7   4      297.50      286.99     19.77 o 
  -7   7   4      263.20      267.53     15.35 o 
  -6   7   4      249.60      247.89     14.18 o 
  -5   7   4     1440.67     1436.93     47.70 o 
  -4   7   4      335.35      330.75      9.19 o 
  -3   7   4     2505.73     2473.37     27.83 o 
  -2   7   4      583.86      525.57     14.60 o 
  -1   7   4      563.18      563.53     10.55 o 
   0   7   4     1250.82     1230.32     14.39 o 
   1   7   4      580.51      623.19     13.42 o 
   2   7   4      567.98      525.75     13.15 o 
   3   7   4     2503.33     2452.33     35.61 o 
   4   7   4      336.25      337.11     12.30 o 
   5   7   4     1450.28     1452.42     51.75 o 
   6   7   4      238.71      246.47     17.66 o 
   7   7   4      257.87      261.05     25.35 o 
   8   7   4      290.70      258.60     30.22 o 
   9   7   4      128.40      143.66     23.92 o 
  10   7   4      105.10       97.33     22.28 o 
  11   7   4      121.90      127.40     28.60 o 
  12   7   4        3.95        7.37      6.89 o 
 -11   8   4       39.11       38.51     13.17 o 
 -10   8   4       55.88       55.48     13.32 o 
  -9   8   4      118.13      124.13     24.31 o 
  -8   8   4      114.72      104.87     21.10 o 
  -7   8   4      418.62      378.98     14.17 o 
  -6   8   4        0.17        5.70      3.96 o 
  -5   8   4      833.34      824.33     18.29 o 
  -4   8   4      416.78      422.41     13.09 o 
  -3   8   4      663.94      646.70     13.05 o 
  -2   8   4     1790.95     1826.27     19.84 o 
  -1   8   4     1216.07     1213.14     14.69 o 
   0   8   4      405.87      392.55      9.98 o 
   1   8   4     1204.94     1208.34     14.93 o 
   2   8   4     1788.34     1824.79     23.01 o 
   3   8   4      662.09      645.19     14.75 o 
   4   8   4      408.79      398.27     15.75 o 
   5   8   4      844.15      842.22     19.64 o 
   6   8   4        0.06        2.42      4.82 o 
   7   8   4      411.51      387.09     21.88 o 
   8   8   4      114.56      118.24     23.18 o 
   9   8   4      109.68      114.53     20.50 o 
  10   8   4       55.09       53.66     19.70 o 
  11   8   4       36.88       24.60     10.83 o 
 -11   9   4      105.21      105.44     25.71 o 
 -10   9   4       66.27       76.91     21.42 o 
  -9   9   4      121.91      109.20     23.38 o 
  -8   9   4      159.23      158.52     17.22 o 
  -7   9   4      106.83       91.91     15.49 o 
  -6   9   4       65.33       69.46     12.81 o 
  -5   9   4      518.03      521.94     17.33 o 
  -4   9   4       52.76       50.24      7.12 o 
  -3   9   4      318.94      311.91      7.52 o 
  -2   9   4      856.28      851.50     14.48 o 
  -1   9   4      809.57      813.56     15.18 o 
   0   9   4      463.79      457.51     11.79 o 
   1   9   4      796.23      808.30     12.93 o 
   2   9   4      863.22      869.87     22.53 o 
   3   9   4      349.78      347.43     11.84 o 
   4   9   4       53.30       49.68      2.97 o 
   5   9   4      540.87      559.65     22.43 o 
   6   9   4       64.60       66.97     14.34 o 
   7   9   4      100.95      102.29     26.85 o 
   8   9   4      157.24      163.27     32.47 o 
   9   9   4      123.31      121.86     25.48 o 
  10   9   4       66.68       76.30     17.96 o 
  11   9   4      110.71       85.36     25.93 o 
 -11  10   4      178.15      128.93     44.16 o 
 -10  10   4      141.00      130.29     37.08 o 
  -9  10   4      457.90      539.36     23.13 o 
  -8  10   4      160.59      167.43     16.41 o 
  -7  10   4      305.76      300.28     15.71 o 
  -6  10   4       78.70       92.90     16.06 o 
  -5  10   4      122.93      107.41     10.88 o 
  -4  10   4      792.16      769.98     13.84 o 
  -3  10   4      623.32      635.39     11.80 o 
  -2  10   4      183.06      188.17      6.76 o 
  -1  10   4      583.42      524.66     13.03 o 
   0  10   4      160.51      157.35      8.54 o 
   1  10   4      568.73      506.54     14.42 o 
   2  10   4      188.79      179.60     11.81 o 
   3  10   4      627.38      631.45     12.68 o 
   4  10   4      769.75      742.89     12.16 o 
   5  10   4      120.37      135.77     23.62 o 
   6  10   4       77.97       87.81     17.70 o 
   7  10   4      300.44      331.13     22.80 o 
   8  10   4      161.69      147.71     29.30 o 
   9  10   4      461.54      494.12     25.44 o 
  10  10   4      141.98      126.23     36.14 o 
  11  10   4      180.92      180.24     32.00 o 
 -10  11   4      105.55      109.12     32.31 o 
  -9  11   4       22.19       33.92     10.62 o 
  -8  11   4      510.12      515.12     17.79 o 
  -7  11   4       55.87       57.58      9.91 o 
  -6  11   4      105.05       90.08     17.43 o 
  -5  11   4      933.67      919.62     26.13 o 
  -4  11   4      197.13      179.84      7.03 o 
  -3  11   4      173.87      139.42     11.91 o 
  -2  11   4     1800.56     1726.89     29.69 o 
  -1  11   4      272.35      269.28     11.26 o 
   0  11   4     1841.84     1895.25     36.18 o 
   1  11   4      272.41      284.27     11.01 o 
   2  11   4     1765.44     1711.22     57.77 o 
   3  11   4      167.13      157.38      9.42 o 
   4  11   4      194.99      191.48     12.67 o 
   5  11   4      918.50      855.08     26.02 o 
   6  11   4      112.85      108.11     20.46 o 
   7  11   4       56.00       53.41     14.67 o 
   8  11   4      519.23      514.19     25.43 o 
   9  11   4       20.92       36.00     18.88 o 
  10  11   4      101.07       97.07     52.96 o 
 -10  12   4       40.67       60.77     22.39 o 
  -9  12   4      103.31      137.99     40.98 o 
  -8  12   4       62.66       59.19     14.98 o 
  -7  12   4      215.64      215.79     18.01 o 
  -6  12   4      797.09      839.71     19.79 o 
  -5  12   4      163.81      160.12     26.31 o 
  -4  12   4      581.60      583.61     14.55 o 
  -3  12   4       65.10       74.46     16.04 o 
  -2  12   4      622.82      607.78     15.26 o 
  -1  12   4      649.20      652.18     19.80 o 
   0  12   4      322.91      323.59     13.61 o 
   1  12   4      652.87      656.74     20.66 o 
   2  12   4      598.51      587.27     14.39 o 
   3  12   4       66.78       65.58      7.43 o 
   4  12   4      581.69      586.43     12.46 o 
   5  12   4      160.96      147.41     29.87 o 
   6  12   4      805.10      893.00     55.07 o 
   7  12   4      211.84      198.05     20.70 o 
   8  12   4       63.14       66.17     25.08 o 
   9  12   4       99.97      114.55     31.62 o 
  10  12   4       39.09       47.89     16.56 o 
  -9  13   4      168.61      184.46     60.17 o 
  -8  13   4      280.78      287.54     63.97 o 
  -7  13   4      111.68      100.59     20.23 o 
  -6  13   4      554.17      493.29     15.08 o 
  -5  13   4      131.57      139.13     12.73 o 
  -4  13   4      244.88      219.12     14.77 o 
  -3  13   4      120.21      109.64      9.87 o 
  -2  13   4      718.92      775.70     22.06 o 
  -1  13   4       88.52       97.63     21.32 o 
   0  13   4     4013.57     4347.45     91.00 o 
   1  13   4       88.35       96.29     15.18 o 
   2  13   4      741.19      788.28     21.90 o 
   3  13   4      119.99      108.49     10.80 o 
   4  13   4      243.79      206.55     17.23 o 
   5  13   4      131.37      135.41     27.07 o 
   6  13   4      576.38      570.91     23.98 o 
   7  13   4      112.07       98.86     22.11 o 
   8  13   4      286.40      259.94     55.55 o 
   9  13   4      167.46      134.14     58.89 o 
  -9  14   4      178.14      150.41     77.47 o 
  -8  14   4      346.11      313.53     75.60 o 
  -7  14   4      260.50      256.04     21.03 o 
  -6  14   4      150.98      156.53     17.33 o 
  -5  14   4       99.59      107.15     19.81 o 
  -4  14   4       28.78       31.73      7.14 o 
  -3  14   4      307.46      304.14     14.13 o 
  -2  14   4      603.99      601.24     19.39 o 
  -1  14   4      766.38      715.48     22.08 o 
   0  14   4      499.21      480.94     19.62 o 
   1  14   4      757.66      728.62     23.36 o 
   2  14   4      591.66      585.62     19.28 o 
   3  14   4      306.53      316.04     19.15 o 
   4  14   4       27.48       32.68      8.29 o 
   5  14   4       99.08       87.15     23.55 o 
   6  14   4      154.66      156.16     37.27 o 
   7  14   4      256.74      234.34     55.00 o 
   8  14   4      349.07      341.32     29.50 o 
   9  14   4      180.05      142.29     53.54 o 
  -8  15   4      201.44      183.95     54.71 o 
  -7  15   4      131.89      138.61     28.01 o 
  -6  15   4       71.60       79.08     16.49 o 
  -5  15   4      114.31      120.52     27.25 o 
  -4  15   4      108.01      100.00     21.70 o 
  -3  15   4      610.69      581.45     19.75 o 
  -2  15   4      263.65      273.29     38.64 o 
  -1  15   4      338.18      338.18     23.64 o 
   0  15   4        1.19       10.03      6.10 o 
   1  15   4      332.39      314.40     13.20 o 
   2  15   4      250.19      252.49     12.81 o 
   3  15   4      595.54      597.40     17.66 o 
   4  15   4      109.29      110.67     23.43 o 
   5  15   4      119.47      114.05     16.96 o 
   6  15   4       69.13       77.80     15.77 o 
   7  15   4      137.00      118.68     38.82 o 
   8  15   4      193.33      173.86     74.26 o 
  -7  16   4       99.89      116.83     36.22 o 
  -6  16   4       27.64       20.81     17.12 o 
  -5  16   4      156.39      170.52     27.83 o 
  -4  16   4      164.36      176.58     43.22 o 
  -3  16   4      375.54      362.28     20.46 o 
  -2  16   4        2.75        6.63      7.21 o 
  -1  16   4       20.90       37.05      9.58 o 
   0  16   4      537.47      578.61     26.56 o 
   1  16   4       19.66       25.51      6.45 o 
   2  16   4        2.04        7.99      7.60 o 
   3  16   4      372.69      435.35     32.90 o 
   4  16   4      160.28      149.78     43.16 o 
   5  16   4      159.88      162.24     33.24 o 
   6  16   4       30.20       37.29     13.99 o 
   7  16   4      107.07      123.21     35.01 o 
  -6  17   4       17.60       13.65      8.74 o 
  -5  17   4      961.68     1068.24     70.61 o 
  -4  17   4      131.76      114.29     30.11 o 
  -3  17   4      198.75      227.53     34.79 o 
  -2  17   4       64.94       56.26     14.92 o 
  -1  17   4       59.87       61.52     14.50 o 
   0  17   4      267.01      244.88     23.88 o 
   1  17   4       57.65       59.45     13.52 o 
   2  17   4       63.90       55.33     19.45 o 
   3  17   4      191.05      232.66     19.64 o 
   4  17   4      132.48      119.79     36.39 o 
   5  17   4      960.67     1064.34     49.94 o 
   6  17   4       16.98        9.11      9.88 o 
  -5  18   4       71.98       62.72     24.91 o 
  -4  18   4       39.61       30.44      9.47 o 
  -3  18   4       21.59       31.15     12.21 o 
  -2  18   4       23.85       20.46      9.08 o 
  -1  18   4      285.28      285.63     26.41 o 
   0  18   4       19.65       31.03     11.42 o 
   1  18   4      301.27      260.27     27.19 o 
   2  18   4       24.31       25.58     12.46 o 
   3  18   4       23.44       37.42     12.22 o 
   4  18   4       38.71       38.10     16.42 o 
   5  18   4       73.78       64.09     24.45 o 
  -3  19   4       84.60       60.95     27.66 o 
  -2  19   4      164.49      196.14     24.75 o 
  -1  19   4      182.35      143.40     36.40 o 
   0  19   4       31.65       45.96     12.37 o 
   1  19   4      185.77      184.77     29.47 o 
   2  19   4      159.05      161.31     45.66 o 
   3  19   4       78.74       78.89     24.48 o 
   1   0   5     1955.24     1963.09     22.76 o 
   2   0   5     3695.79     3538.58     37.76 o 
   3   0   5        1.78        2.30      1.89 o 
   4   0   5     5783.14     5698.42    189.61 o 
   5   0   5     3415.17     3476.86     41.04 o 
   6   0   5     5454.51     5665.26     95.83 o 
   7   0   5      466.81      473.72     17.84 o 
   8   0   5       32.22       35.05     11.16 o 
   9   0   5      271.31      302.83     15.45 o 
  10   0   5      127.44      138.36     27.20 o 
  11   0   5       19.21       22.70      6.36 o 
  12   0   5      105.16      109.41     35.67 o 
 -12   1   5       11.25       13.29     13.39 o 
 -11   1   5      140.89      131.58     55.02 o 
 -10   1   5      214.35      212.78     16.10 o 
  -9   1   5       30.95       30.68      8.26 o 
  -8   1   5      483.48      466.97     18.05 o 
  -7   1   5       83.17       74.88     16.46 o 
  -6   1   5      424.32      421.74     24.00 o 
  -5   1   5        4.99        6.26      2.25 o 
  -4   1   5      808.57      942.12     26.30 o 
  -3   1   5      825.09      779.76     18.91 o 
  -2   1   5      765.00      774.49     22.53 o 
  -1   1   5     1484.69     1509.18     13.93 o 
   0   1   5      173.51      129.72      3.11 o 
   1   1   5     1453.96     1506.97     26.65 o 
   2   1   5      794.43      740.83     21.63 o 
   3   1   5      847.13      793.01     12.59 o 
   4   1   5      799.83      877.37     16.78 o 
   5   1   5        6.78       10.42      2.80 o 
   6   1   5      418.82      398.34     12.87 o 
   7   1   5       87.54       79.36     13.92 o 
   8   1   5      517.02      501.80     16.29 o 
   9   1   5       31.57       32.64      8.73 o 
  10   1   5      207.20      200.87     31.89 o 
  11   1   5      147.31      151.66     19.83 o 
  12   1   5       12.26       17.04     11.53 o 
 -12   2   5      245.69      293.55     34.01 o 
 -11   2   5      410.82      429.44     34.59 o 
 -10   2   5      450.51      433.56     21.84 o 
  -9   2   5       37.19       36.64     10.40 o 
  -8   2   5       65.96       66.87     19.84 o 
  -7   2   5      138.00      125.51     10.17 o 
  -6   2   5      805.68      822.97     20.38 o 
  -5   2   5      992.96     1028.78     20.63 o 
  -4   2   5      586.43      732.21     17.96 o 
  -3   2   5       23.45       23.13      1.94 o 
  -2   2   5     2667.49     2809.47     39.07 o 
  -1   2   5     3028.60     3099.19     24.93 o 
   0   2   5     3497.29     3495.28     63.30 o 
   1   2   5     2979.54     3055.59     23.68 o 
   2   2   5     2694.31     2823.38     46.61 o 
   3   2   5       19.41       17.65      3.17 o 
   4   2   5      569.77      678.85     27.57 o 
   5   2   5      988.84     1014.34     18.60 o 
   6   2   5      798.87      828.41     17.12 o 
   7   2   5      137.30      127.32      8.26 o 
   8   2   5       61.51       64.58     15.28 o 
   9   2   5       34.59       33.11      7.78 o 
  10   2   5      464.06      456.58     16.51 o 
  11   2   5      417.94      424.70     17.63 o 
  12   2   5      251.37      234.38     42.71 o 
 -12   3   5        4.78       -0.83     11.16 o 
 -11   3   5      490.55      513.77     30.70 o 
 -10   3   5      398.52      410.23     25.60 o 
  -9   3   5      133.37      115.26     11.91 o 
  -8   3   5      619.71      598.68     19.55 o 
  -7   3   5      190.69      180.18     12.57 o 
  -6   3   5     1118.13     1115.57     22.87 o 
  -5   3   5      576.04      659.06     13.62 o 
  -4   3   5      230.22      250.30      7.98 o 
  -3   3   5     1253.58     1350.25     19.36 o 
  -2   3   5     2913.28     2858.79     23.70 o 
  -1   3   5     2889.84     2870.18     29.08 o 
   0   3   5     2322.05     2413.82     20.08 o 
   1   3   5     2848.61     2823.93     31.63 o 
   2   3   5     2923.84     2945.46     43.79 o 
   3   3   5     1283.45     1367.42     20.37 o 
   4   3   5      238.10      264.27      8.57 o 
   5   3   5      604.24      687.36     12.86 o 
   6   3   5     1100.98     1097.76     20.25 o 
   7   3   5      199.50      196.63     15.74 o 
   8   3   5      622.99      610.26     18.44 o 
   9   3   5      131.52      120.18     19.66 o 
  10   3   5      387.97      404.35     16.72 o 
  11   3   5      483.91      519.61     21.19 o 
  12   3   5        4.40        5.72      4.69 o 
 -12   4   5      127.26      104.71     37.09 o 
 -11   4   5      108.67      113.81     31.59 o 
 -10   4   5       14.89       23.93     16.15 o 
  -9   4   5      970.88      939.80     42.82 o 
  -8   4   5       42.74       47.26     13.31 o 
  -7   4   5     1664.15     1656.81     56.87 o 
  -6   4   5      802.58      835.88     17.63 o 
  -5   4   5      298.38      294.35     12.56 o 
  -4   4   5      528.24      551.19     30.04 o 
  -3   4   5     1186.01     1316.29     21.28 o 
  -2   4   5      803.12      905.87     16.09 o 
  -1   4   5     4956.49     4865.60     46.96 o 
   0   4   5      330.67      302.94      7.37 o 
   1   4   5     4985.31     4846.30     40.48 o 
   2   4   5      780.93      874.95     10.43 o 
   3   4   5     1167.06     1259.30     29.35 o 
   4   4   5      523.83      563.67     18.71 o 
   5   4   5      303.16      296.88     18.26 o 
   6   4   5      795.78      838.99     17.14 o 
   7   4   5     1667.13     1769.01     54.76 o 
   8   4   5       39.34       43.28      9.28 o 
   9   4   5      988.58      924.35     28.26 o 
  10   4   5       15.02       16.56     10.18 o 
  11   4   5      111.94       92.25     23.07 o 
  12   4   5      123.92      103.54     25.20 o 
 -12   5   5       59.20       68.14     25.71 o 
 -11   5   5      160.25      165.94     38.59 o 
 -10   5   5      399.27      410.18     39.61 o 
  -9   5   5       34.02       35.55     12.95 o 
  -8   5   5       76.96       65.52      4.93 o 
  -7   5   5     1859.17     1903.60     53.91 o 
  -6   5   5      730.24      672.77     24.30 o 
  -5   5   5     1938.58     1905.10     40.56 o 
  -4   5   5      328.11      288.58      8.48 o 
  -3   5   5     1015.71      969.56     11.74 o 
  -2   5   5      832.12      888.72     12.89 o 
  -1   5   5      113.42      121.12      3.44 o 
   0   5   5        0.12        3.70      1.22 o 
   1   5   5      105.04      117.80      3.66 o 
   2   5   5      812.92      861.17     17.26 o 
   3   5   5      999.02      965.16     16.84 o 
   4   5   5      319.04      300.33     11.27 o 
   5   5   5     1911.36     1930.49     41.03 o 
   6   5   5      740.82      720.52     18.88 o 
   7   5   5     1870.02     1885.85     29.28 o 
   8   5   5       80.64       85.81     17.04 o 
   9   5   5       35.23       32.83      8.25 o 
  10   5   5      401.44      385.51     21.91 o 
  11   5   5      159.16      158.14     27.43 o 
  12   5   5       56.94       51.03     14.92 o 
 -12   6   5      622.64      701.53     30.69 o 
 -11   6   5      154.48      130.97     31.97 o 
 -10   6   5      618.42      660.61     31.18 o 
  -9   6   5      161.38      200.00     43.15 o 
  -8   6   5     1141.87     1149.49     42.87 o 
  -7   6   5     1498.09     1452.28     38.93 o 
  -6   6   5      340.27      328.02     15.97 o 
  -5   6   5      916.90      872.76     17.21 o 
  -4   6   5       77.54       68.47     11.07 o 
  -3   6   5      527.05      575.36     13.10 o 
  -2   6   5      544.55      567.06     12.60 o 
  -1   6   5     3952.66     3859.45     42.34 o 
   0   6   5      197.39      194.21      4.53 o 
   1   6   5     4032.15     4026.69     40.38 o 
   2   6   5      524.71      562.16     12.87 o 
   3   6   5      509.30      533.90     17.21 o 
   4   6   5       76.29       74.05     13.28 o 
   5   6   5      908.82      901.52     38.21 o 
   6   6   5      327.60      328.55     17.78 o 
   7   6   5     1469.44     1471.41     29.12 o 
   8   6   5     1161.07     1180.20     36.66 o 
   9   6   5      160.98      178.78     18.13 o 
  10   6   5      620.16      654.03     32.52 o 
  11   6   5      150.69      135.35     28.00 o 
  12   6   5      636.21      668.75     26.51 o 
 -12   7   5       49.72       38.75     10.59 o 
 -11   7   5      275.48      329.71     47.46 o 
 -10   7   5      534.45      507.94     28.74 o 
  -9   7   5      102.69       95.52     22.60 o 
  -8   7   5       71.35       82.65     17.88 o 
  -7   7   5      341.81      341.09     20.65 o 
  -6   7   5      219.64      220.98     14.33 o 
  -5   7   5      298.72      281.20      9.48 o 
  -4   7   5      119.94      132.65      6.28 o 
  -3   7   5      174.17      184.93      5.41 o 
  -2   7   5     3724.62     3953.57     59.78 o 
  -1   7   5      190.45      207.68      5.64 o 
   0   7   5     1315.69     1257.76     14.83 o 
   1   7   5      202.01      221.30      6.57 o 
   2   7   5     3738.39     3889.63     43.60 o 
   3   7   5      182.86      205.60      9.36 o 
   4   7   5      123.89      144.35     10.34 o 
   5   7   5      289.15      264.51     12.78 o 
   6   7   5      233.21      244.52     18.07 o 
   7   7   5      343.75      328.84     22.33 o 
   8   7   5       67.50       82.02     16.04 o 
   9   7   5      107.86      100.30     21.96 o 
  10   7   5      526.13      505.14     21.24 o 
  11   7   5      282.76      286.00     20.34 o 
  12   7   5       48.66       40.58     18.51 o 
 -11   8   5      154.05      131.80     33.72 o 
 -10   8   5       41.14       39.25      9.18 o 
  -9   8   5      127.24      108.78     31.54 o 
  -8   8   5      406.16      421.27     23.02 o 
  -7   8   5      321.75      321.22     25.34 o 
  -6   8   5      174.87      161.65     22.57 o 
  -5   8   5      387.60      384.06     12.60 o 
  -4   8   5      129.34      109.93      6.75 o 
  -3   8   5       11.25       11.80      2.06 o 
  -2   8   5     1080.34     1079.44     19.69 o 
  -1   8   5      100.57      109.58      5.13 o 
   0   8   5     1026.88     1062.79     30.92 o 
   1   8   5      105.46      111.07      4.78 o 
   2   8   5     1082.18     1087.56     17.04 o 
   3   8   5       11.29       13.61      3.13 o 
   4   8   5      124.54      121.26     14.13 o 
   5   8   5      389.11      382.24     12.29 o 
   6   8   5      163.10      155.29     13.87 o 
   7   8   5      330.19      319.34     34.08 o 
   8   8   5      411.37      355.98     38.27 o 
   9   8   5      124.99      127.89     23.15 o 
  10   8   5       37.07       39.38     16.94 o 
  11   8   5      152.16      144.62     45.13 o 
 -11   9   5       30.35       31.11     13.25 o 
 -10   9   5      385.24      367.15     20.17 o 
  -9   9   5      149.49      159.78     27.13 o 
  -8   9   5     1165.07     1187.84     26.21 o 
  -7   9   5      118.50      115.50     25.09 o 
  -6   9   5      455.01      441.56     14.30 o 
  -5   9   5     1271.12     1160.93     41.19 o 
  -4   9   5      166.91      165.02     12.47 o 
  -3   9   5      700.10      710.05     10.52 o 
  -2   9   5     1384.23     1409.27     16.93 o 
  -1   9   5      448.33      465.33     13.26 o 
   0   9   5      105.97       80.11      7.57 o 
   1   9   5      432.44      430.72     12.42 o 
   2   9   5     1409.21     1406.41     22.65 o 
   3   9   5      697.11      691.09     16.98 o 
   4   9   5      165.02      164.23     13.35 o 
   5   9   5     1277.93     1208.75     27.23 o 
   6   9   5      454.90      477.85     25.20 o 
   7   9   5      112.41      111.03     21.67 o 
   8   9   5     1191.16     1267.85     32.09 o 
   9   9   5      142.00      147.25     28.95 o 
  10   9   5      373.76      353.11     31.80 o 
  11   9   5       29.63       22.36     16.14 o 
 -11  10   5      271.57      244.82     71.54 o 
 -10  10   5       46.07       38.81     14.60 o 
  -9  10   5       63.87       58.57     17.32 o 
  -8  10   5       36.46       34.46      9.81 o 
  -7  10   5      126.44      126.30     26.94 o 
  -6  10   5     1389.42     1362.18     38.57 o 
  -5  10   5      183.44      174.52     14.29 o 
  -4  10   5      848.37      793.53     13.05 o 
  -3  10   5       18.09       17.31      2.28 o 
  -2  10   5       22.75       25.33      5.13 o 
  -1  10   5       88.49       93.00     12.68 o 
   0  10   5     1075.53     1066.35     29.00 o 
   1  10   5       87.78       90.72      5.00 o 
   2  10   5       28.03       34.18      6.42 o 
   3  10   5       21.02       22.45      4.99 o 
   4  10   5      841.84      788.12     11.44 o 
   5  10   5      176.67      174.47     14.54 o 
   6  10   5     1390.01     1408.03     41.02 o 
   7  10   5      126.36      108.30     22.56 o 
   8  10   5       38.59       39.14     11.76 o 
   9  10   5       60.99       67.85     15.72 o 
  10  10   5       50.73       38.16      9.41 o 
  11  10   5      273.39      268.96     23.04 o 
 -10  11   5       18.73       24.48      9.65 o 
  -9  11   5       61.01       59.69     21.94 o 
  -8  11   5       95.48       93.61     22.68 o 
  -7  11   5        1.45        8.82      7.01 o 
  -6  11   5      402.87      410.48     15.58 o 
  -5  11   5       61.96       58.87     12.16 o 
  -4  11   5      555.90      545.68     11.23 o 
  -3  11   5     1286.53     1216.10     53.83 o 
  -2  11   5        4.35        4.83      1.95 o 
  -1  11   5       31.40       34.44      4.02 o 
   0  11   5      310.45      330.46     11.16 o 
   1  11   5       35.21       44.08      9.11 o 
   2  11   5        4.16        6.79      3.48 o 
   3  11   5     1305.14     1327.25     20.61 o 
   4  11   5      554.28      541.55     13.90 o 
   5  11   5       56.75       48.95     11.93 o 
   6  11   5      389.05      381.63     22.43 o 
   7  11   5        2.22        8.83      4.36 o 
   8  11   5       92.21       86.90     17.34 o 
   9  11   5       64.35       87.89     22.00 o 
  10  11   5       21.01       26.71      9.70 o 
 -10  12   5      134.28      110.45     37.89 o 
  -9  12   5       19.17       22.20      8.54 o 
  -8  12   5      195.62      187.14     16.85 o 
  -7  12   5       10.14       10.00      6.75 o 
  -6  12   5      604.67      547.31     30.48 o 
  -5  12   5      135.83      135.97     13.97 o 
  -4  12   5      175.34      174.93     12.77 o 
  -3  12   5      231.10      216.62     13.09 o 
  -2  12   5       62.71       66.21     12.40 o 
  -1  12   5      619.49      591.37     16.40 o 
   0  12   5       39.95       46.49      9.64 o 
   1  12   5      610.66      647.55     16.62 o 
   2  12   5       68.55       55.80     12.02 o 
   3  12   5      232.12      200.31      9.10 o 
   4  12   5      170.36      157.79     15.02 o 
   5  12   5      131.70      126.97     24.79 o 
   6  12   5      593.35      540.02     16.93 o 
   7  12   5       10.21        9.66      4.44 o 
   8  12   5      191.12      183.06     44.70 o 
   9  12   5       15.03       26.91     11.69 o 
  10  12   5      133.21      134.51     42.34 o 
  -9  13   5       40.79       34.80     18.56 o 
  -8  13   5      118.67       90.81     22.21 o 
  -7  13   5      269.67      269.57     15.16 o 
  -6  13   5       89.41       93.20     15.46 o 
  -5  13   5        1.26        6.01      3.92 o 
  -4  13   5      236.59      239.09     15.70 o 
  -3  13   5       76.42       84.08     15.85 o 
  -2  13   5      730.36      670.94     16.36 o 
  -1  13   5      189.84      208.86     13.89 o 
   0  13   5     5317.42     5608.33    146.32 o 
   1  13   5      182.60      186.24     14.80 o 
   2  13   5      740.91      658.15     14.54 o 
   3  13   5       87.88       90.87      9.24 o 
   4  13   5      230.03      228.21     16.56 o 
   5  13   5        3.09        5.93      5.08 o 
   6  13   5       84.52       89.23     20.45 o 
   7  13   5      278.39      280.60     61.17 o 
   8  13   5      117.13       84.37     25.30 o 
   9  13   5       41.73       31.47     13.15 o 
  -9  14   5      851.21      996.13     46.19 o 
  -8  14   5      126.97      110.03     29.91 o 
  -7  14   5      605.44      602.89     23.09 o 
  -6  14   5      121.51      100.71     25.07 o 
  -5  14   5      133.78      141.28     26.24 o 
  -4  14   5      354.39      356.10     20.50 o 
  -3  14   5      315.14      289.28     13.21 o 
  -2  14   5      389.90      372.62     13.29 o 
  -1  14   5      803.18      814.20     24.03 o 
   0  14   5      767.39      862.06     25.14 o 
   1  14   5      801.31      832.74     24.75 o 
   2  14   5      394.41      387.18     13.37 o 
   3  14   5      323.72      342.97     17.27 o 
   4  14   5      357.11      376.06     19.30 o 
   5  14   5      132.92      138.34     27.11 o 
   6  14   5      122.29      131.07     23.39 o 
   7  14   5      591.02      569.27     32.64 o 
   8  14   5      133.04       94.69     30.34 o 
   9  14   5      838.07      916.38     40.36 o 
  -8  15   5       59.73       69.08     22.00 o 
  -7  15   5      248.81      207.94     55.75 o 
  -6  15   5      244.05      223.53     43.74 o 
  -5  15   5      403.54      401.25     26.18 o 
  -4  15   5      112.19      133.34     21.67 o 
  -3  15   5      391.74      420.81     22.61 o 
  -2  15   5      677.57      774.64     23.24 o 
  -1  15   5       93.86       99.57     25.54 o 
   0  15   5       31.27       19.89      5.83 o 
   1  15   5       89.94      105.25     17.48 o 
   2  15   5      690.03      679.31     15.69 o 
   3  15   5      402.71      414.19     17.09 o 
   4  15   5      115.45      121.00     14.31 o 
   5  15   5      399.72      366.17     21.53 o 
   6  15   5      236.48      194.20     39.70 o 
   7  15   5      250.34      252.58     29.78 o 
   8  15   5       55.00       68.04     24.16 o 
  -7  16   5      209.89      187.34     41.83 o 
  -6  16   5        6.05        6.65      5.83 o 
  -5  16   5       15.18       19.10      7.34 o 
  -4  16   5       55.88       59.31     14.30 o 
  -3  16   5      281.12      291.24     36.26 o 
  -2  16   5      384.32      394.10     17.00 o 
  -1  16   5      179.25      175.21     35.75 o 
   0  16   5      104.81      114.43     25.79 o 
   1  16   5      175.77      160.33     15.90 o 
   2  16   5      385.02      379.75     29.99 o 
   3  16   5      280.00      278.82     25.09 o 
   4  16   5       55.80       57.39     20.83 o 
   5  16   5       13.61       17.87      8.31 o 
   6  16   5        4.23        4.55      7.65 o 
   7  16   5      203.62      159.37     55.24 o 
  -6  17   5       24.67       35.40     15.06 o 
  -5  17   5      226.52      230.54     22.09 o 
  -4  17   5       84.14       79.29     23.97 o 
  -3  17   5       18.66       18.54      6.96 o 
  -2  17   5      608.09      632.94     30.02 o 
  -1  17   5       58.56       51.60     16.27 o 
   0  17   5      467.99      508.17     29.52 o 
   1  17   5       55.68       64.05     17.84 o 
   2  17   5      601.90      640.22     25.57 o 
   3  17   5       19.68       22.65      6.55 o 
   4  17   5       84.92       73.96     28.06 o 
   5  17   5      223.88      207.61     30.31 o 
   6  17   5       25.18       27.83     11.28 o 
  -5  18   5      184.25      158.90     51.89 o 
  -4  18   5      320.03      296.76     27.30 o 
  -3  18   5       25.85       20.19     12.60 o 
  -2  18   5       49.69       41.82     15.35 o 
  -1  18   5       41.24       31.82     11.62 o 
   0  18   5      134.96      118.61     16.30 o 
   1  18   5       42.58       31.08     14.99 o 
   2  18   5       44.82       44.20     17.50 o 
   3  18   5       26.62       21.97     10.35 o 
   4  18   5      312.97      321.41     24.22 o 
   5  18   5      180.93      156.64     36.05 o 
  -2  19   5       11.87       15.35      9.73 o 
  -1  19   5       84.14       65.86     24.98 o 
   0  19   5        0.30        7.02      7.10 o 
   1  19   5       88.24       76.46     30.60 o 
   2  19   5       10.98        9.13      5.58 o 
   0   0   6     1925.16     1752.09     31.20 o 
   1   0   6        0.11        2.12      1.28 o 
   2   0   6      610.10      582.49     15.22 o 
   3   0   6     3026.57     3050.73     79.22 o 
   4   0   6     1233.71     1240.58     21.14 o 
   5   0   6       68.35       66.30      7.27 o 
   6   0   6      111.39      118.81      8.59 o 
   7   0   6     2054.28     2094.78     41.29 o 
   8   0   6      311.91      320.01     12.70 o 
   9   0   6       18.73       10.60      4.95 o 
  10   0   6      176.20      193.04     16.24 o 
  11   0   6        0.74        5.01      6.06 o 
  12   0   6        4.55        5.83     10.72 o 
 -12   1   6      392.11      394.87     68.84 o 
 -11   1   6      166.99      170.26     68.80 o 
 -10   1   6      626.45      602.14     17.89 o 
  -9   1   6      163.07      144.30     13.62 o 
  -8   1   6      581.64      574.59     19.76 o 
  -7   1   6      705.83      682.60     33.39 o 
  -6   1   6      123.78      120.49      6.90 o 
  -5   1   6      507.78      511.67     15.23 o 
  -4   1   6     1683.30     1761.23     39.36 o 
  -3   1   6     1107.01     1171.97     34.89 o 
  -2   1   6      133.64      109.68      3.54 o 
  -1   1   6      125.78      137.72      3.32 o 
   0   1   6     2554.60     2732.62     39.02 o 
   1   1   6      123.86      135.43      4.06 o 
   2   1   6      124.57      109.72      4.79 o 
   3   1   6     1069.56     1076.21     13.99 o 
   4   1   6     1710.81     1768.02     21.39 o 
   5   1   6      495.14      497.60     12.95 o 
   6   1   6      111.65      109.01      7.73 o 
   7   1   6      690.15      665.23     36.94 o 
   8   1   6      593.94      597.55     17.75 o 
   9   1   6      167.21      167.74     21.54 o 
  10   1   6      612.90      603.95     18.68 o 
  11   1   6      167.82      170.18     17.11 o 
  12   1   6      392.56      358.52     94.70 o 
 -12   2   6      165.57      165.27     64.58 o 
 -11   2   6      488.81      531.38     29.26 o 
 -10   2   6      376.26      386.65     34.47 o 
  -9   2   6      587.77      599.17     24.99 o 
  -8   2   6      211.95      220.00     13.50 o 
  -7   2   6      919.57      894.54     49.48 o 
  -6   2   6      940.59      945.40     20.56 o 
  -5   2   6      584.94      609.65     16.89 o 
  -4   2   6       13.23       18.24      3.35 o 
  -3   2   6     1618.86     1603.88     31.35 o 
  -2   2   6     5352.94     5417.47    131.95 o 
  -1   2   6     1015.81     1103.33     13.93 o 
   0   2   6      176.42      167.73      4.08 o 
   1   2   6      981.76     1061.29     12.93 o 
   2   2   6     5358.30     5492.14    117.34 o 
   3   2   6     1618.53     1626.23     37.03 o 
   4   2   6       10.53       13.62      4.30 o 
   5   2   6      583.29      638.37     15.59 o 
   6   2   6      951.22      983.18     28.79 o 
   7   2   6      943.82      933.74     17.90 o 
   8   2   6      205.48      200.89     14.12 o 
   9   2   6      583.57      562.39     21.37 o 
  10   2   6      360.50      350.02     19.03 o 
  11   2   6      494.88      494.86     19.79 o 
  12   2   6      160.12      152.34     40.54 o 
 -12   3   6       31.34       31.72     12.51 o 
 -11   3   6      622.84      652.91     36.17 o 
 -10   3   6       42.21       37.62     14.54 o 
  -9   3   6      112.81      137.68     45.52 o 
  -8   3   6      630.57      642.04     17.28 o 
  -7   3   6     1035.28     1006.65     38.01 o 
  -6   3   6     1084.94     1103.92     22.39 o 
  -5   3   6       91.82       75.55      6.51 o 
  -4   3   6      713.66      793.76     17.26 o 
  -3   3   6     3769.76     3984.25     64.20 o 
  -2   3   6       91.24       72.44      3.33 o 
  -1   3   6     1218.09     1158.52     10.79 o 
   0   3   6      728.43      619.93      9.48 o 
   1   3   6     1213.15     1156.51     12.60 o 
   2   3   6       91.07       69.41      3.24 o 
   3   3   6     3736.63     4055.57    109.53 o 
   4   3   6      727.94      803.20     16.68 o 
   5   3   6       92.65       74.70      7.51 o 
   6   3   6     1083.58     1089.90     19.94 o 
   7   3   6     1009.60     1035.42     19.32 o 
   8   3   6      628.91      639.20     17.29 o 
   9   3   6      119.24      140.57     22.75 o 
  10   3   6       38.16       43.87     11.32 o 
  11   3   6      627.24      616.25     20.99 o 
  12   3   6       31.40       30.65     13.81 o 
 -12   4   6      450.78      475.31     33.37 o 
 -11   4   6      389.99      390.77     53.60 o 
 -10   4   6       38.29       47.73     16.15 o 
  -9   4   6       92.28       80.49     24.18 o 
  -8   4   6      941.34      869.54     28.12 o 
  -7   4   6      206.16      199.06      8.05 o 
  -6   4   6       59.39       59.52      4.19 o 
  -5   4   6      126.45      118.08     12.74 o 
  -4   4   6      860.83      885.58     17.52 o 
  -3   4   6     1680.25     1784.17     19.93 o 
  -2   4   6      369.28      391.90      7.17 o 
  -1   4   6      627.28      614.21     10.18 o 
   0   4   6     3369.66     3451.09     29.34 o 
   1   4   6      615.83      612.72      9.72 o 
   2   4   6      387.25      421.05     10.36 o 
   3   4   6     1713.79     1725.70     51.40 o 
   4   4   6      874.17      895.62     19.16 o 
   5   4   6      122.53      106.54     10.68 o 
   6   4   6       55.44       59.92      4.35 o 
   7   4   6      201.43      189.75      8.67 o 
   8   4   6      942.47      921.04     29.72 o 
   9   4   6       92.46       76.62     17.05 o 
  10   4   6       35.63       33.62      9.39 o 
  11   4   6      400.58      394.51     23.86 o 
  12   4   6      440.82      458.11     22.49 o 
 -12   5   6        9.20        9.05      6.81 o 
 -11   5   6      185.18      206.80     72.17 o 
 -10   5   6      235.40      209.04     74.34 o 
  -9   5   6       14.72       -2.76     12.75 o 
  -8   5   6       36.06       34.58     14.18 o 
  -7   5   6      627.61      622.88     30.33 o 
  -6   5   6      199.04      183.05      9.12 o 
  -5   5   6      851.21      879.15     42.47 o 
  -4   5   6      283.24      272.21      8.80 o 
  -3   5   6       17.77       18.72      2.89 o 
  -2   5   6     1093.32     1189.12     18.55 o 
  -1   5   6     2988.87     2936.93     22.07 o 
   0   5   6     1070.67     1179.02     18.14 o 
   1   5   6     3051.04     3088.81     31.88 o 
   2   5   6     1070.86     1137.28     27.49 o 
   3   5   6       14.57       17.64      4.23 o 
   4   5   6      289.84      288.90     10.70 o 
   5   5   6      845.51      874.06     21.46 o 
   6   5   6      199.26      196.16     12.86 o 
   7   5   6      602.71      580.37     16.87 o 
   8   5   6       41.38       26.25      6.92 o 
   9   5   6       18.10       13.97      5.86 o 
  10   5   6      246.06      219.90     40.84 o 
  11   5   6      191.53      184.49     30.11 o 
  12   5   6        9.30        9.01      4.32 o 
 -12   6   6      526.19      526.69     27.87 o 
 -11   6   6      227.16      210.04     46.94 o 
 -10   6   6     1102.27     1145.38     35.48 o 
  -9   6   6      161.66      180.81     38.29 o 
  -8   6   6      155.79      177.47     44.25 o 
  -7   6   6       35.43       47.76     12.91 o 
  -6   6   6      125.73      106.35     13.01 o 
  -5   6   6      301.27      307.20     12.05 o 
  -4   6   6      360.70      342.39     10.11 o 
  -3   6   6     1367.92     1564.98     42.45 o 
  -2   6   6      157.10      131.98      4.41 o 
  -1   6   6      148.76      180.17      5.39 o 
   0   6   6      542.53      573.78     12.64 o 
   1   6   6      149.46      175.88      6.10 o 
   2   6   6      145.35      133.80      6.56 o 
   3   6   6     1410.69     1595.50     29.04 o 
   4   6   6      363.76      358.71     13.59 o 
   5   6   6      303.71      307.92     18.12 o 
   6   6   6      133.10      140.20     18.92 o 
   7   6   6       40.09       55.76     10.27 o 
   8   6   6      155.79      161.95     29.44 o 
   9   6   6      165.45      193.52     28.16 o 
  10   6   6     1086.13     1067.50     26.43 o 
  11   6   6      230.67      205.49     21.69 o 
  12   6   6      518.77      473.57     20.88 o 
 -11   7   6       82.87       84.06     22.75 o 
 -10   7   6      832.15      828.77     49.11 o 
  -9   7   6      346.43      323.67     26.87 o 
  -8   7   6       64.80       64.49     13.56 o 
  -7   7   6      297.75      322.14     46.51 o 
  -6   7   6     2410.67     2376.45     63.13 o 
  -5   7   6     1008.79     1029.03     18.30 o 
  -4   7   6      639.72      621.45     15.86 o 
  -3   7   6       83.27       65.03      4.36 o 
  -2   7   6     1184.04     1198.51     15.53 o 
  -1   7   6     1924.48     1951.14     25.57 o 
   0   7   6      999.15     1078.59     13.07 o 
   1   7   6     1946.07     1949.10     59.33 o 
   2   7   6     1204.36     1292.82     35.07 o 
   3   7   6       83.78       82.30     12.26 o 
   4   7   6      636.92      605.70     19.87 o 
   5   7   6     1019.21     1005.92     20.50 o 
   6   7   6     2416.49     2500.14     71.90 o 
   7   7   6      291.35      281.94     17.51 o 
   8   7   6       65.53       63.62     12.15 o 
   9   7   6      350.10      346.17     21.59 o 
  10   7   6      848.01      818.32     30.81 o 
  11   7   6       79.27       62.82     19.97 o 
 -11   8   6       23.24       14.90      7.12 o 
 -10   8   6      213.16      208.35     41.02 o 
  -9   8   6      163.30      174.94     35.71 o 
  -8   8   6      183.98      209.17     26.59 o 
  -7   8   6     1155.65     1130.39     36.30 o 
  -6   8   6      433.61      460.23     15.35 o 
  -5   8   6      317.06      324.39     16.70 o 
  -4   8   6       73.50       66.97      5.79 o 
  -3   8   6       40.62       40.56      2.74 o 
  -2   8   6      254.30      243.97      6.85 o 
  -1   8   6      281.05      272.91      6.69 o 
   0   8   6       17.72       46.08      6.32 o 
   1   8   6      279.52      268.77      8.31 o 
   2   8   6      269.80      268.26      8.70 o 
   3   8   6       43.09       47.94      6.19 o 
   4   8   6       73.34       74.52     15.10 o 
   5   8   6      308.90      302.96     14.82 o 
   6   8   6      428.56      420.10     26.42 o 
   7   8   6     1154.83     1130.46     42.80 o 
   8   8   6      190.51      199.77     33.39 o 
   9   8   6      166.49      178.24     37.26 o 
  10   8   6      226.57      223.37     28.16 o 
  11   8   6       25.10       13.84      7.54 o 
 -11   9   6      170.68      173.38     47.11 o 
 -10   9   6       95.37      100.64     27.36 o 
  -9   9   6       60.57       65.26     17.32 o 
  -8   9   6      253.26      244.76     16.17 o 
  -7   9   6      311.81      287.82     17.11 o 
  -6   9   6     1233.29     1182.84     31.27 o 
  -5   9   6      361.16      347.91     14.33 o 
  -4   9   6       98.90       88.89      6.15 o 
  -3   9   6      761.16      761.10      9.97 o 
  -2   9   6      240.76      220.93      4.44 o 
  -1   9   6      387.66      384.62      9.56 o 
   0   9   6       17.82       18.10      3.74 o 
   1   9   6      396.12      386.14     12.00 o 
   2   9   6      248.69      237.48      7.29 o 
   3   9   6      757.35      814.21     13.29 o 
   4   9   6       87.33       89.69     16.93 o 
   5   9   6      381.50      368.05     15.09 o 
   6   9   6     1201.94     1121.57     36.51 o 
   7   9   6      305.82      288.31     49.52 o 
   8   9   6      257.32      291.80     27.74 o 
   9   9   6       58.56       61.55     12.38 o 
  10   9   6       93.93       91.62     27.28 o 
  11   9   6      164.86      144.39     37.17 o 
 -10  10   6       18.51       16.28      8.99 o 
  -9  10   6      248.59      270.78     23.50 o 
  -8  10   6       40.05       24.43      7.26 o 
  -7  10   6       47.70       63.81     13.98 o 
  -6  10   6       92.70      102.77     17.20 o 
  -5  10   6      886.72      864.51     21.81 o 
  -4  10   6     1066.37     1108.46     29.96 o 
  -3  10   6      172.61      157.04      6.02 o 
  -2  10   6     1126.37     1128.48     18.22 o 
  -1  10   6      407.35      397.73     10.30 o 
   0  10   6     2019.57     2055.44     37.13 o 
   1  10   6      388.29      371.24      8.24 o 
   2  10   6     1141.31     1136.19     18.06 o 
   3  10   6      165.13      149.54      6.52 o 
   4  10   6     1066.34     1035.52     21.56 o 
   5  10   6      895.97      860.42     28.49 o 
   6  10   6       88.68      106.81     19.00 o 
   7  10   6       45.57       59.77     13.54 o 
   8  10   6       41.92       39.48     10.61 o 
   9  10   6      247.56      263.99     35.29 o 
  10  10   6       20.95       23.86     11.52 o 
 -10  11   6      245.07      280.89     24.09 o 
  -9  11   6      388.14      388.69     18.40 o 
  -8  11   6      222.73      208.30     15.21 o 
  -7  11   6      406.90      413.92     25.04 o 
  -6  11   6     1073.03     1131.06     30.39 o 
  -5  11   6      229.44      222.76     10.28 o 
  -4  11   6     1131.81     1107.29     24.61 o 
  -3  11   6      277.95      294.81     13.21 o 
  -2  11   6      102.65       94.55      6.67 o 
  -1  11   6      184.86      185.58     12.62 o 
   0  11   6     2504.63     2753.09     69.55 o 
   1  11   6      177.21      171.99      7.10 o 
   2  11   6      104.80      115.24     16.71 o 
   3  11   6      265.08      264.55      8.22 o 
   4  11   6     1141.32     1055.45     27.57 o 
   5  11   6      238.69      219.41     15.69 o 
   6  11   6     1072.33     1068.31     35.19 o 
   7  11   6      406.35      378.56     18.89 o 
   8  11   6      228.74      233.29     40.48 o 
   9  11   6      387.68      394.32     36.23 o 
  10  11   6      248.88      259.02     32.00 o 
  -9  12   6        9.53        8.98      5.65 o 
  -8  12   6       48.76       43.04     11.07 o 
  -7  12   6      679.83      694.84     19.11 o 
  -6  12   6      157.86      165.02     16.60 o 
  -5  12   6     1176.17     1215.04     30.39 o 
  -4  12   6      134.62      125.95     11.91 o 
  -3  12   6      633.28      619.56     15.93 o 
  -2  12   6      186.86      202.20     17.49 o 
  -1  12   6       72.39       72.61     11.94 o 
   0  12   6        4.17        7.43      4.16 o 
   1  12   6       67.96       67.32     12.87 o 
   2  12   6      190.67      195.66     13.44 o 
   3  12   6      634.90      586.26     13.23 o 
   4  12   6      124.17      113.61     22.91 o 
   5  12   6     1180.17     1164.12     28.02 o 
   6  12   6      150.47      144.35     22.05 o 
   7  12   6      682.03      690.12     27.20 o 
   8  12   6       50.86       50.33     14.67 o 
   9  12   6       10.27        4.74      9.31 o 
  -9  13   6      272.28      262.10     91.49 o 
  -8  13   6      304.48      296.54     18.53 o 
  -7  13   6      302.68      321.73     17.30 o 
  -6  13   6      181.09      187.66     27.92 o 
  -5  13   6      332.20      328.27     19.49 o 
  -4  13   6       58.26       51.61     12.14 o 
  -3  13   6      650.68      644.80     21.31 o 
  -2  13   6      303.16      317.37     12.01 o 
  -1  13   6      751.08      723.54     22.32 o 
   0  13   6        0.32        5.00      5.52 o 
   1  13   6      735.60      748.48     22.21 o 
   2  13   6      299.05      322.57     12.45 o 
   3  13   6      636.72      634.95     23.10 o 
   4  13   6       58.86       54.68     13.03 o 
   5  13   6      337.77      322.89     17.64 o 
   6  13   6      182.43      196.17     19.18 o 
   7  13   6      303.91      333.51     23.65 o 
   8  13   6      297.60      354.38     40.30 o 
   9  13   6      277.33      256.82     66.25 o 
  -8  14   6      195.45      188.86     60.40 o 
  -7  14   6      522.36      555.88     22.57 o 
  -6  14   6      331.59      362.05     21.62 o 
  -5  14   6       34.43       38.47      8.52 o 
  -4  14   6      143.05      154.72     25.59 o 
  -3  14   6       31.12       37.88      8.10 o 
  -2  14   6     1523.26     1411.99     54.08 o 
  -1  14   6      397.50      377.52     14.05 o 
   0  14   6      731.80      718.38     19.93 o 
   1  14   6      395.94      393.35     13.24 o 
   2  14   6     1545.43     1542.34     33.03 o 
   3  14   6       31.13       37.00      9.56 o 
   4  14   6      149.76      136.89     25.58 o 
   5  14   6       29.81       36.39      9.42 o 
   6  14   6      328.48      328.25     21.68 o 
   7  14   6      526.52      556.19     24.97 o 
   8  14   6      199.49      215.53     57.87 o 
  -8  15   6       51.37       48.35     21.98 o 
  -7  15   6      206.11      209.13     21.97 o 
  -6  15   6      487.30      530.11     29.11 o 
  -5  15   6       35.45       41.47     11.96 o 
  -4  15   6      129.28      124.85     24.88 o 
  -3  15   6      100.36      103.52     18.39 o 
  -2  15   6      238.04      240.45     40.72 o 
  -1  15   6      147.21      150.67     17.59 o 
   0  15   6      638.22      662.38     16.61 o 
   1  15   6      145.98      149.55     10.69 o 
   2  15   6      233.83      261.71     16.22 o 
   3  15   6      104.39       90.65     19.82 o 
   4  15   6      129.11      117.73     17.94 o 
   5  15   6       38.27       36.82     12.83 o 
   6  15   6      499.66      516.58     20.45 o 
   7  15   6      201.37      165.41     53.75 o 
   8  15   6       49.81       46.44     16.52 o 
  -7  16   6       46.74       49.56     16.42 o 
  -6  16   6      270.18      279.02     25.61 o 
  -5  16   6      245.13      241.81     41.64 o 
  -4  16   6       60.89       51.48     10.74 o 
  -3  16   6       79.27      100.31     18.38 o 
  -2  16   6      843.91      843.58     25.08 o 
  -1  16   6       98.51       98.94     27.66 o 
   0  16   6        3.66       10.59      6.56 o 
   1  16   6      101.04      101.41     15.24 o 
   2  16   6      830.57      819.12     28.83 o 
   3  16   6       82.27      102.17     23.20 o 
   4  16   6       57.75       45.99     14.03 o 
   5  16   6      249.01      248.81     23.72 o 
   6  16   6      272.77      267.74     76.51 o 
   7  16   6       43.95       40.26     15.80 o 
  -6  17   6      130.30      121.90     36.65 o 
  -5  17   6      188.18      149.90     34.86 o 
  -4  17   6      107.46       93.86     21.90 o 
  -3  17   6      553.08      586.50     20.91 o 
  -2  17   6      136.39      117.81     21.69 o 
  -1  17   6      170.28      159.65     37.70 o 
   0  17   6        0.06        7.50      5.27 o 
   1  17   6      170.98      184.29     26.23 o 
   2  17   6      145.13      123.16     29.94 o 
   3  17   6      547.72      567.91     29.30 o 
   4  17   6      109.83      106.40     28.66 o 
   5  17   6      194.52      160.35     32.46 o 
   6  17   6      133.54      117.19     50.55 o 
  -4  18   6       62.73       45.52     12.89 o 
  -3  18   6      132.69      103.04     30.60 o 
  -2  18   6        5.66       10.08     10.13 o 
  -1  18   6       26.69       31.92      9.84 o 
   0  18   6      177.10      203.96     46.77 o 
   1  18   6       24.82       31.53     10.34 o 
   2  18   6        6.75       22.00     15.42 o 
   3  18   6      128.08       91.94     40.16 o 
   4  18   6       64.39       40.97     22.41 o 
  -2  19   6       46.79       32.97     14.62 o 
  -1  19   6      185.67      190.53     29.80 o 
   0  19   6       35.95       16.34     13.09 o 
   1  19   6      189.00      200.76     28.31 o 
   2  19   6       45.62       43.21     20.45 o 
   1   0   7     1280.73     1288.97     11.78 o 
   2   0   7     1583.19     1592.21     19.11 o 
   3   0   7     6175.88     6589.05     81.59 o 
   4   0   7     1442.29     1540.89     23.59 o 
   5   0   7     2492.61     2435.39     35.68 o 
   6   0   7       51.96       65.55     12.26 o 
   7   0   7      551.19      538.14     18.68 o 
   8   0   7       34.77       27.37      8.10 o 
   9   0   7     1630.47     1674.70     42.00 o 
  10   0   7     1023.43     1002.01     21.65 o 
  11   0   7       64.04       72.34     20.53 o 
  12   0   7      308.64      301.31     34.66 o 
 -12   1   7      137.35      147.20     38.08 o 
 -11   1   7      168.88      165.18     23.31 o 
 -10   1   7      245.50      232.36     24.73 o 
  -9   1   7      509.07      502.17     17.92 o 
  -8   1   7     1086.31     1143.81     31.76 o 
  -7   1   7      473.50      466.40     17.55 o 
  -6   1   7      254.38      262.22      7.86 o 
  -5   1   7       89.11       90.48      5.41 o 
  -4   1   7      528.33      539.08     13.03 o 
  -3   1   7      236.18      237.61     13.85 o 
  -2   1   7      812.78      818.70     13.70 o 
  -1   1   7     1052.31     1002.76     15.14 o 
   0   1   7     2136.90     2377.99     35.67 o 
   1   1   7     1019.56      947.55     12.07 o 
   2   1   7      819.64      853.46     14.14 o 
   3   1   7      235.24      235.33      8.00 o 
   4   1   7      521.98      523.78     15.24 o 
   5   1   7       85.88       87.60      7.29 o 
   6   1   7      261.30      273.15      8.03 o 
   7   1   7      484.10      476.31     17.99 o 
   8   1   7     1070.63     1103.73     30.76 o 
   9   1   7      512.10      491.57     20.02 o 
  10   1   7      242.30      249.61     15.16 o 
  11   1   7      176.11      181.30     43.26 o 
  12   1   7      138.12      133.51     43.69 o 
 -12   2   7       66.77       48.91     25.29 o 
 -11   2   7       29.14       17.32     13.03 o 
 -10   2   7       15.60       28.94     12.65 o 
  -9   2   7      276.97      256.61     18.60 o 
  -8   2   7        5.46        7.15      4.42 o 
  -7   2   7      337.86      335.51     12.80 o 
  -6   2   7        3.93        8.32      2.61 o 
  -5   2   7      682.21      626.29     16.96 o 
  -4   2   7      157.16      172.73      8.69 o 
  -3   2   7       44.93       36.98      4.49 o 
  -2   2   7     4688.87     5153.45     74.92 o 
  -1   2   7     1585.02     1710.23     19.40 o 
   0   2   7     4482.88     4701.67     45.84 o 
   1   2   7     1608.77     1735.67     15.08 o 
   2   2   7     4722.14     4894.13    134.88 o 
   3   2   7       45.66       39.26      8.47 o 
   4   2   7      157.42      162.69      6.18 o 
   5   2   7      673.64      607.75     17.86 o 
   6   2   7        3.40        9.56      3.23 o 
   7   2   7      351.27      349.39     11.99 o 
   8   2   7        7.31       11.72      5.05 o 
   9   2   7      274.24      279.41     14.32 o 
  10   2   7       15.68       22.07      5.82 o 
  11   2   7       26.70       23.39     13.67 o 
  12   2   7       67.88       66.42     22.36 o 
 -12   3   7      267.59      255.99     91.48 o 
 -11   3   7        5.27        6.80     11.43 o 
 -10   3   7      115.60      113.40     34.03 o 
  -9   3   7       43.25       39.59     14.19 o 
  -8   3   7      821.27      855.08     28.71 o 
  -7   3   7      843.37      801.53     22.55 o 
  -6   3   7      629.38      631.02     15.25 o 
  -5   3   7      600.40      604.42     18.64 o 
  -4   3   7      114.63      137.17     11.19 o 
  -3   3   7     4724.65     5144.17    103.65 o 
  -2   3   7      730.38      802.64      9.16 o 
  -1   3   7      249.38      248.46      5.92 o 
   0   3   7      539.29      533.13      8.95 o 
   1   3   7      250.98      258.85      6.60 o 
   2   3   7      712.46      776.88     15.83 o 
   3   3   7     4720.55     5064.16     65.06 o 
   4   3   7      122.61      151.38      9.92 o 
   5   3   7      592.19      591.23     20.56 o 
   6   3   7      630.01      628.14     12.89 o 
   7   3   7      859.23      827.75     16.30 o 
   8   3   7      819.02      827.71     26.56 o 
   9   3   7       48.24       46.70     11.65 o 
  10   3   7      113.27      101.50     22.03 o 
  11   3   7        5.28        6.72      5.56 o 
  12   3   7      276.08      306.60     63.60 o 
 -12   4   7       91.43       82.73     32.59 o 
 -11   4   7       41.39       44.32     14.89 o 
 -10   4   7      533.76      526.88     29.23 o 
  -9   4   7       83.56       97.96     33.86 o 
  -8   4   7      605.58      661.35     44.66 o 
  -7   4   7      164.72      140.02     10.72 o 
  -6   4   7      402.37      395.33     17.74 o 
  -5   4   7       59.46       58.80     10.53 o 
  -4   4   7      595.20      665.29     22.58 o 
  -3   4   7      709.29      734.66     13.53 o 
  -2   4   7     2519.98     2530.62     26.48 o 
  -1   4   7      604.33      660.60     13.19 o 
   0   4   7     3690.57     3706.83     37.24 o 
   1   4   7      590.24      649.21     13.65 o 
   2   4   7     2547.59     2590.82     27.39 o 
   3   4   7      703.39      714.12     20.26 o 
   4   4   7      596.48      664.65     16.64 o 
   5   4   7       60.47       66.92     13.88 o 
   6   4   7      392.34      390.74     13.14 o 
   7   4   7      164.45      149.36      6.24 o 
   8   4   7      609.81      606.04     23.66 o 
   9   4   7       83.35       88.74     21.93 o 
  10   4   7      544.08      584.60     22.84 o 
  11   4   7       40.33       36.85      8.72 o 
  12   4   7       94.03       86.52     32.58 o 
 -12   5   7       35.97       31.11     10.47 o 
 -11   5   7      143.99      143.55     51.65 o 
 -10   5   7      164.94      158.38     41.72 o 
  -9   5   7       28.11       41.32     18.07 o 
  -8   5   7      873.70      879.89     43.34 o 
  -7   5   7      191.48      245.14     59.95 o 
  -6   5   7     1672.78     1648.09     78.76 o 
  -5   5   7      345.11      372.83     15.78 o 
  -4   5   7     1482.11     1494.77     26.81 o 
  -3   5   7      703.58      751.23     10.55 o 
  -2   5   7     2541.38     2592.86     42.21 o 
  -1   5   7      296.52      307.95      7.57 o 
   0   5   7        0.06        2.92      2.26 o 
   1   5   7      292.33      307.83      8.67 o 
   2   5   7     2513.74     2615.36     66.89 o 
   3   5   7      716.29      714.96     14.21 o 
   4   5   7     1490.08     1459.60     34.38 o 
   5   5   7      347.93      356.36     15.75 o 
   6   5   7     1680.32     1572.07     44.69 o 
   7   5   7      188.61      176.41     15.03 o 
   8   5   7      870.17      852.00     28.59 o 
   9   5   7       26.29       27.04      7.68 o 
  10   5   7      164.44      145.00     20.61 o 
  11   5   7      147.39      121.05     22.06 o 
  12   5   7       34.25       33.86     14.07 o 
 -11   6   7       89.51      103.86     23.47 o 
 -10   6   7       16.14       19.68      7.39 o 
  -9   6   7      136.92      133.34     39.18 o 
  -8   6   7      436.37      351.34     35.81 o 
  -7   6   7      202.23      197.30     51.89 o 
  -6   6   7      359.51      355.40     14.91 o 
  -5   6   7      184.40      157.93     11.07 o 
  -4   6   7        3.30        4.06      2.58 o 
  -3   6   7     1269.65     1350.44     19.39 o 
  -2   6   7      885.95      896.61     12.53 o 
  -1   6   7      250.48      271.81      7.48 o 
   0   6   7      700.05      673.82     14.02 o 
   1   6   7      249.65      274.31      8.79 o 
   2   6   7      852.78      882.66     14.41 o 
   3   6   7     1305.94     1392.78     27.07 o 
   4   6   7        3.22        2.26      2.08 o 
   5   6   7      184.85      190.01     19.93 o 
   6   6   7      364.49      363.00     18.14 o 
   7   6   7      193.10      179.28     26.17 o 
   8   6   7      412.80      328.55     16.68 o 
   9   6   7      132.71      140.94     18.05 o 
  10   6   7       13.59       13.93      6.46 o 
  11   6   7       90.98      100.79     15.61 o 
 -11   7   7       39.29       35.53     19.58 o 
 -10   7   7       11.76       12.87      8.56 o 
  -9   7   7      619.92      665.76     25.75 o 
  -8   7   7      230.90      229.90     24.17 o 
  -7   7   7       57.90       73.71     15.37 o 
  -6   7   7      209.90      206.35     34.14 o 
  -5   7   7        7.63        9.61      2.76 o 
  -4   7   7      338.68      314.20      7.40 o 
  -3   7   7      878.53      886.68     28.50 o 
  -2   7   7       60.89       55.56      4.83 o 
  -1   7   7     3186.69     3011.66    106.46 o 
   0   7   7      405.78      417.75      9.08 o 
   1   7   7     3177.50     3335.04     42.29 o 
   2   7   7       64.99       65.16      6.25 o 
   3   7   7      874.53      822.31     18.16 o 
   4   7   7      348.30      324.42      9.46 o 
   5   7   7        8.56       10.27      4.29 o 
   6   7   7      221.76      206.00     37.34 o 
   7   7   7       55.41       62.67     12.97 o 
   8   7   7      232.95      233.95     38.96 o 
   9   7   7      609.41      610.11     24.13 o 
  10   7   7       10.39       12.40      6.62 o 
  11   7   7       36.26       35.57     11.24 o 
 -11   8   7       55.70       50.54     17.20 o 
 -10   8   7       14.48       18.51      7.80 o 
  -9   8   7      194.79      153.19     31.79 o 
  -8   8   7      325.21      333.47     27.74 o 
  -7   8   7      363.42      378.05     21.92 o 
  -6   8   7      246.39      267.48     38.39 o 
  -5   8   7        8.35       10.28      4.09 o 
  -4   8   7     1074.97     1037.97     18.34 o 
  -3   8   7      647.73      610.94     12.10 o 
  -2   8   7      509.35      459.47     10.37 o 
  -1   8   7      235.39      250.46      6.63 o 
   0   8   7       21.94       17.84      2.94 o 
   1   8   7      224.65      246.00      8.63 o 
   2   8   7      508.32      462.07     12.74 o 
   3   8   7      614.67      601.46     15.05 o 
   4   8   7     1060.71     1087.99     19.87 o 
   5   8   7       12.02       14.63      4.17 o 
   6   8   7      252.28      252.95     21.45 o 
   7   8   7      359.30      364.79     30.08 o 
   8   8   7      320.27      307.06     27.74 o 
   9   8   7      196.42      163.12     30.61 o 
  10   8   7       13.12       21.68      7.46 o 
  11   8   7       58.55       62.07     22.13 o 
 -11   9   7      169.74      205.29     17.35 o 
 -10   9   7       92.60       89.66     23.53 o 
  -9   9   7      205.81      193.58     43.77 o 
  -8   9   7       23.99       36.46     11.19 o 
  -7   9   7      722.11      786.60     28.14 o 
  -6   9   7      340.30      340.16     14.89 o 
  -5   9   7        4.14        4.18      5.38 o 
  -4   9   7      548.51      541.18     14.70 o 
  -3   9   7      127.45      126.75      5.42 o 
  -2   9   7      252.47      236.04      5.57 o 
  -1   9   7     1193.76     1248.98     18.09 o 
   0   9   7       15.05       12.49      3.16 o 
   1   9   7     1151.63     1202.60     18.33 o 
   2   9   7      246.86      234.61      7.08 o 
   3   9   7      123.10      134.04      6.07 o 
   4   9   7      543.63      566.11     17.40 o 
   5   9   7        3.48        4.07      3.88 o 
   6   9   7      346.44      340.40     15.58 o 
   7   9   7      730.76      757.24     29.10 o 
   8   9   7       22.30       25.21      7.93 o 
   9   9   7      203.58      208.92     26.52 o 
  10   9   7       95.11       87.36     18.27 o 
  11   9   7      172.11      162.76     48.77 o 
 -10  10   7        8.33       13.66     10.03 o 
  -9  10   7       78.54       66.00     16.90 o 
  -8  10   7       62.90       62.46     15.11 o 
  -7  10   7      302.88      299.34     16.36 o 
  -6  10   7       59.78       57.65     12.98 o 
  -5  10   7     1768.04     1799.82     38.55 o 
  -4  10   7      601.41      583.93     13.92 o 
  -3  10   7     2421.60     2389.47     48.67 o 
  -2  10   7      982.36      957.72     11.91 o 
  -1  10   7      451.43      464.17     11.36 o 
   0  10   7        8.35       11.34      3.86 o 
   1  10   7      461.41      465.37     12.93 o 
   2  10   7      976.68      991.05     17.10 o 
   3  10   7     2437.41     2432.46     32.78 o 
   4  10   7      599.46      580.06     15.86 o 
   5  10   7     1781.53     1783.71     40.33 o 
   6  10   7       57.86       56.10     10.37 o 
   7  10   7      294.44      314.12     39.09 o 
   8  10   7       64.60       71.72     14.22 o 
   9  10   7       80.74       58.26     15.51 o 
  10  10   7        9.17       11.69      9.13 o 
 -10  11   7      291.39      270.19     19.36 o 
  -9  11   7       94.39       90.85     34.73 o 
  -8  11   7       65.58       84.47     23.47 o 
  -7  11   7      279.99      278.28     41.83 o 
  -6  11   7      223.59      238.29     29.02 o 
  -5  11   7      237.71      209.65     17.50 o 
  -4  11   7      628.16      600.76     28.42 o 
  -3  11   7      672.48      661.58     16.33 o 
  -2  11   7      315.69      311.54     15.66 o 
  -1  11   7      122.53      122.47     12.56 o 
   0  11   7        0.10        2.29      1.05 o 
   1  11   7      115.60      108.62      6.66 o 
   2  11   7      324.20      309.77      9.33 o 
   3  11   7      677.92      695.21     16.19 o 
   4  11   7      656.52      650.09     20.75 o 
   5  11   7      237.36      214.33     16.16 o 
   6  11   7      228.94      215.49     16.94 o 
   7  11   7      280.47      282.15     44.96 o 
   8  11   7       65.98       81.49     17.36 o 
   9  11   7       92.49       90.42     23.39 o 
  10  11   7      287.14      288.38     40.54 o 
  -9  12   7        1.72        3.25      5.20 o 
  -8  12   7      285.35      301.45     15.12 o 
  -7  12   7      269.34      275.61     24.30 o 
  -6  12   7      214.00      240.79     21.03 o 
  -5  12   7      948.53      937.68     21.81 o 
  -4  12   7      897.56      919.59     28.16 o 
  -3  12   7      341.60      338.60     16.84 o 
  -2  12   7      103.56      131.36     20.27 o 
  -1  12   7      104.17      117.89     16.70 o 
   0  12   7      714.56      718.92     16.89 o 
   1  12   7      104.92      125.63     16.80 o 
   2  12   7      107.45      106.73      6.16 o 
   3  12   7      332.50      327.39     10.49 o 
   4  12   7      900.73      863.20     24.02 o 
   5  12   7      961.76      933.76     19.61 o 
   6  12   7      217.69      204.75     13.35 o 
   7  12   7      275.27      287.58     20.42 o 
   8  12   7      284.46      300.25     29.70 o 
   9  12   7        1.62       -0.23      8.27 o 
  -9  13   7      388.32      436.02     32.59 o 
  -8  13   7        5.73       11.99      6.65 o 
  -7  13   7      188.52      174.68     27.85 o 
  -6  13   7       29.53       30.90      7.43 o 
  -5  13   7      400.79      392.07     15.75 o 
  -4  13   7      247.96      258.05     16.88 o 
  -3  13   7      595.80      600.58     23.41 o 
  -2  13   7     1662.79     1702.66     46.68 o 
  -1  13   7       51.27       49.94     11.35 o 
   0  13   7       12.32       12.60      4.43 o 
   1  13   7       50.14       47.79     11.39 o 
   2  13   7     1643.55     1681.41     42.57 o 
   3  13   7      587.29      548.70     19.14 o 
   4  13   7      244.47      242.69     11.73 o 
   5  13   7      396.47      387.64     22.05 o 
   6  13   7       35.57       36.77      9.13 o 
   7  13   7      189.25      152.32     30.57 o 
   8  13   7        5.45        9.45      9.41 o 
   9  13   7      385.36      372.48     22.22 o 
  -8  14   7      339.83      377.53     22.32 o 
  -7  14   7      237.39      261.22     24.71 o 
  -6  14   7      332.55      344.00     19.24 o 
  -5  14   7      340.91      322.97     17.24 o 
  -4  14   7      246.10      272.00     19.47 o 
  -3  14   7      475.19      474.80     23.22 o 
  -2  14   7      195.39      194.38     16.41 o 
  -1  14   7      101.82       93.56     19.19 o 
   0  14   7     1368.24     1464.98     30.48 o 
   1  14   7      105.74      102.37     13.82 o 
   2  14   7      192.62      210.37     14.61 o 
   3  14   7      477.95      483.62     17.85 o 
   4  14   7      245.72      267.23     24.27 o 
   5  14   7      342.77      302.63     17.72 o 
   6  14   7      327.82      345.34     29.57 o 
   7  14   7      243.60      259.90     48.11 o 
   8  14   7      336.01      362.53     31.88 o 
  -7  15   7      241.76      202.37     20.18 o 
  -6  15   7       63.06       64.04     17.59 o 
  -5  15   7      197.61      193.55     31.60 o 
  -4  15   7      212.13      204.41     39.72 o 
  -3  15   7       81.63      115.25     20.95 o 
  -2  15   7       79.84       68.86     14.08 o 
  -1  15   7      342.08      361.35     14.34 o 
   0  15   7      162.18      150.27     14.09 o 
   1  15   7      345.18      354.81     13.43 o 
   2  15   7       77.02       71.18     15.83 o 
   3  15   7       84.07       95.82     19.42 o 
   4  15   7      208.48      201.88     20.86 o 
   5  15   7      193.46      152.54     33.88 o 
   6  15   7       57.44       60.04     18.55 o 
   7  15   7      232.07      209.13     59.79 o 
  -6  16   7      227.09      244.37     51.84 o 
  -5  16   7       47.94       55.10     13.73 o 
  -4  16   7      101.83      102.88     20.94 o 
  -3  16   7       22.87       33.28      8.64 o 
  -2  16   7        6.80        6.73      6.43 o 
  -1  16   7       15.05       13.51      6.30 o 
   0  16   7       16.96       22.28      7.08 o 
   1  16   7       16.81       17.20      6.70 o 
   2  16   7        5.72       16.34      7.32 o 
   3  16   7       24.92       24.84      8.63 o 
   4  16   7      102.14       87.68     25.35 o 
   5  16   7       48.60       52.34     16.30 o 
   6  16   7      233.01      229.09     30.88 o 
  -5  17   7      138.94      125.23     30.38 o 
  -4  17   7      294.21      239.68     57.37 o 
  -3  17   7      215.72      201.14     46.44 o 
  -2  17   7      108.46      117.63     25.54 o 
  -1  17   7      219.49      246.06     24.84 o 
   0  17   7        0.08        5.77      6.75 o 
   1  17   7      217.40      220.31     53.08 o 
   2  17   7      105.07      107.33     27.92 o 
   3  17   7      214.93      227.95     26.59 o 
   4  17   7      295.97      263.43     20.08 o 
   5  17   7      140.71      119.59     47.11 o 
  -3  18   7      208.01      246.95     21.42 o 
  -2  18   7       67.71       68.20     21.48 o 
  -1  18   7      180.68      199.89     27.70 o 
   0  18   7       54.05       61.86     17.70 o 
   1  18   7      177.12      149.80     48.53 o 
   2  18   7       65.81       68.60     19.73 o 
   3  18   7      206.14      240.42     20.54 o 
   0   0   8     7435.16     8168.56    142.74 o 
   1   0   8     1668.05     1775.22     27.05 o 
   2   0   8     2051.10     1912.08     24.47 o 
   3   0   8        2.86        2.65      1.60 o 
   4   0   8      234.93      221.02      9.40 o 
   5   0   8      712.61      697.10     17.33 o 
   6   0   8      581.36      588.92     22.18 o 
   7   0   8      137.91      121.53     11.01 o 
   8   0   8       68.18       76.48     14.66 o 
   9   0   8        7.95       13.55      4.24 o 
  10   0   8      506.18      521.34     30.35 o 
  11   0   8      111.30      121.75     41.06 o 
  12   0   8        0.05        0.46     10.95 o 
 -12   1   8      106.94      111.08     34.77 o 
 -11   1   8       16.28       25.66     10.34 o 
 -10   1   8       32.32       30.83     13.16 o 
  -9   1   8      135.66      156.65     11.72 o 
  -8   1   8      132.88      134.50     10.08 o 
  -7   1   8      503.01      516.44     14.83 o 
  -6   1   8     1047.14     1083.66     20.16 o 
  -5   1   8      133.82      134.32      3.62 o 
  -4   1   8     1499.26     1430.86     38.54 o 
  -3   1   8      104.44      128.06      5.11 o 
  -2   1   8     2317.92     2401.52     43.83 o 
  -1   1   8     4816.61     5223.03     41.59 o 
   0   1   8     5546.85     6262.41     92.98 o 
   1   1   8     4800.86     5222.09     70.85 o 
   2   1   8     2290.13     2413.91     46.44 o 
   3   1   8      106.13      134.95      7.54 o 
   4   1   8     1463.29     1492.53     29.18 o 
   5   1   8      135.31      133.33     11.71 o 
   6   1   8     1079.35     1086.89     27.65 o 
   7   1   8      515.84      554.92     14.60 o 
   8   1   8      135.47      143.56     16.51 o 
   9   1   8      142.58      135.56     28.17 o 
  10   1   8       34.60       32.61     10.11 o 
  11   1   8       17.45       26.38     10.76 o 
  12   1   8      103.86      111.04     30.00 o 
 -12   2   8      127.96      121.91     39.60 o 
 -11   2   8      215.45      204.16     52.24 o 
 -10   2   8      160.14      173.58     45.90 o 
  -9   2   8      908.32      898.96     34.49 o 
  -8   2   8      144.62      129.74      9.88 o 
  -7   2   8       97.25       96.07      9.31 o 
  -6   2   8      364.98      368.21      6.82 o 
  -5   2   8      163.63      177.35      9.66 o 
  -4   2   8       32.96       31.99      8.35 o 
  -3   2   8     1437.19     1363.00     17.21 o 
  -2   2   8     1567.05     1629.81     18.01 o 
  -1   2   8      174.72      196.28      6.30 o 
   0   2   8       15.34        1.71      2.60 o 
   1   2   8      168.41      192.18      9.82 o 
   2   2   8     1540.65     1633.99     40.99 o 
   3   2   8     1430.69     1340.22     20.97 o 
   4   2   8       32.28       46.10      7.85 o 
   5   2   8      157.65      161.41      7.04 o 
   6   2   8      375.78      354.56      9.20 o 
   7   2   8      100.06       94.71     10.51 o 
   8   2   8      147.12      148.67     19.85 o 
   9   2   8      900.25      912.54     23.58 o 
  10   2   8      155.56      156.95     39.38 o 
  11   2   8      205.14      191.62     57.56 o 
  12   2   8      126.13      135.67     36.62 o 
 -12   3   8      444.39      482.21     33.63 o 
 -11   3   8        8.87       14.69      9.66 o 
 -10   3   8      121.68      118.30     40.34 o 
  -9   3   8      159.25      177.71     46.13 o 
  -8   3   8       45.39       41.48     11.36 o 
  -7   3   8      720.53      713.76     14.72 o 
  -6   3   8      159.32      155.80      5.00 o 
  -5   3   8      298.62      292.19     13.42 o 
  -4   3   8     1602.12     1700.27     36.62 o 
  -3   3   8     1162.60     1171.10     22.60 o 
  -2   3   8     1093.17     1063.97     15.82 o 
  -1   3   8      823.03      888.91     14.15 o 
   0   3   8       67.15       78.51      7.47 o 
   1   3   8      873.01      979.68     21.92 o 
   2   3   8     1104.77     1068.18     31.47 o 
   3   3   8     1185.21     1189.92     21.47 o 
   4   3   8     1576.75     1599.23     27.40 o 
   5   3   8      305.90      302.98     13.40 o 
   6   3   8      155.25      159.28     14.71 o 
   7   3   8      713.56      725.95     19.71 o 
   8   3   8       45.59       51.33      9.14 o 
   9   3   8      152.33      169.42     12.87 o 
  10   3   8      120.98      113.25     13.12 o 
  11   3   8        8.60       10.02      5.67 o 
  12   3   8      443.39      488.87     65.55 o 
 -12   4   8      128.18      115.27     37.68 o 
 -11   4   8      361.83      327.23     71.55 o 
 -10   4   8       18.91       24.05     11.72 o 
  -9   4   8       34.43       47.19     18.06 o 
  -8   4   8      297.34      301.19     28.81 o 
  -7   4   8       18.03       16.23     12.16 o 
  -6   4   8        5.41        6.62      4.28 o 
  -5   4   8     2140.40     2092.27     52.59 o 
  -4   4   8     1432.37     1467.26     21.45 o 
  -3   4   8     1638.83     1597.97     30.27 o 
  -2   4   8      534.30      535.33     11.99 o 
  -1   4   8      344.10      395.94     10.25 o 
   0   4   8      819.22      865.77     16.05 o 
   1   4   8      343.82      397.29     10.30 o 
   2   4   8      532.63      535.63     14.65 o 
   3   4   8     1660.97     1662.60     30.32 o 
   4   4   8     1429.01     1451.21     26.28 o 
   5   4   8     2118.67     2126.55     62.60 o 
   6   4   8        5.85       15.19      3.82 o 
   7   4   8       20.24       23.33      5.81 o 
   8   4   8      297.37      268.78     15.63 o 
   9   4   8       34.32       35.43     11.18 o 
  10   4   8       18.48       17.70      5.78 o 
  11   4   8      352.28      333.40     31.71 o 
  12   4   8      128.75      111.61     52.32 o 
 -11   5   8      287.22      312.41     33.36 o 
 -10   5   8      181.56      179.15     62.98 o 
  -9   5   8      852.32      859.70     43.76 o 
  -8   5   8      122.79      126.46     42.62 o 
  -7   5   8      891.34      748.84    115.77 o 
  -6   5   8      339.19      313.91     13.59 o 
  -5   5   8      204.58      217.48     16.10 o 
  -4   5   8      113.80      117.61      6.36 o 
  -3   5   8      795.52      793.83     14.72 o 
  -2   5   8     1426.16     1540.36     30.52 o 
  -1   5   8      307.18      311.15      7.85 o 
   0   5   8       32.98       37.04      6.50 o 
   1   5   8      340.06      355.13     10.30 o 
   2   5   8     1428.70     1601.33     27.28 o 
   3   5   8      787.24      774.25     15.20 o 
   4   5   8      112.39      124.84     13.52 o 
   5   5   8      204.19      207.03     11.70 o 
   6   5   8      333.09      306.85     15.49 o 
   7   5   8      886.96      864.22     26.55 o 
   8   5   8      123.01       95.91     23.38 o 
   9   5   8      886.62      869.09     22.91 o 
  10   5   8      179.93      169.15     17.36 o 
  11   5   8      277.22      308.75     30.46 o 
 -11   6   8      143.69      131.18     38.82 o 
 -10   6   8      316.18      362.21     30.98 o 
  -9   6   8       54.90       35.36     16.75 o 
  -8   6   8      288.01      282.71     72.33 o 
  -7   6   8       12.50       18.71      8.12 o 
  -6   6   8      126.78      149.45     30.21 o 
  -5   6   8       71.44       70.98     10.19 o 
  -4   6   8      176.62      164.09      7.72 o 
  -3   6   8     3185.88     3305.01     34.84 o 
  -2   6   8       83.58       84.81      7.23 o 
  -1   6   8      422.17      455.42     10.35 o 
   0   6   8      510.11      491.60     10.31 o 
   1   6   8      416.85      445.10     11.23 o 
   2   6   8       80.64       74.63      5.16 o 
   3   6   8     3148.00     3215.74     47.32 o 
   4   6   8      175.79      163.94     11.81 o 
   5   6   8       60.73       69.89     13.88 o 
   6   6   8      127.56      141.45     27.77 o 
   7   6   8       13.72       14.88      4.57 o 
   8   6   8      294.03      298.71     15.63 o 
   9   6   8       55.39       41.66     10.70 o 
  10   6   8      323.39      363.11     18.12 o 
  11   6   8      144.16      120.10     29.28 o 
 -11   7   8      156.22      138.22     33.98 o 
 -10   7   8      134.05      109.75     25.05 o 
  -9   7   8      129.39      151.90     23.28 o 
  -8   7   8      275.55      299.92     43.46 o 
  -7   7   8      155.77      172.67     29.54 o 
  -6   7   8      159.36      188.38     20.00 o 
  -5   7   8      552.31      537.45     15.09 o 
  -4   7   8     1225.81     1233.48     20.68 o 
  -3   7   8      879.54      894.81     10.59 o 
  -2   7   8     3629.74     3644.78     40.99 o 
  -1   7   8     1355.36     1327.69     18.10 o 
   0   7   8      231.48      230.47      7.54 o 
   1   7   8     1377.27     1366.59     22.48 o 
   2   7   8     3656.70     3754.10     49.04 o 
   3   7   8      877.23      870.83     18.21 o 
   4   7   8     1214.35     1250.92     22.69 o 
   5   7   8      561.74      570.62     23.46 o 
   6   7   8      156.62      192.64     25.69 o 
   7   7   8      150.54      158.17     23.43 o 
   8   7   8      279.97      265.63     20.11 o 
   9   7   8      135.55      150.46     28.08 o 
  10   7   8      135.21      119.97     29.79 o 
  11   7   8      156.29      122.88     37.40 o 
 -11   8   8       32.54       31.73      8.87 o 
 -10   8   8      648.98      677.26     23.51 o 
  -9   8   8       97.09       92.86     16.93 o 
  -8   8   8      511.39      573.79     23.86 o 
  -7   8   8      409.51      362.89     26.78 o 
  -6   8   8       15.65       28.83      6.84 o 
  -5   8   8      330.87      306.76     16.48 o 
  -4   8   8      165.89      167.90      8.95 o 
  -3   8   8      553.00      535.25      7.35 o 
  -2   8   8     1552.72     1522.59     18.62 o 
  -1   8   8      175.28      165.26      8.64 o 
   0   8   8      390.20      408.08     10.98 o 
   1   8   8      173.63      164.34      6.93 o 
   2   8   8     1569.86     1568.21     22.09 o 
   3   8   8      556.51      550.14     16.55 o 
   4   8   8      166.21      163.84     10.97 o 
   5   8   8      325.02      306.93     13.77 o 
   6   8   8       19.37       25.78      5.31 o 
   7   8   8      404.24      357.34     16.66 o 
   8   8   8      494.86      551.21     21.04 o 
   9   8   8       96.48       96.23     21.28 o 
  10   8   8      642.74      601.32     29.84 o 
  11   8   8       33.95       21.08     12.95 o 
 -10   9   8      283.28      284.29     19.39 o 
  -9   9   8      236.12      257.16     22.92 o 
  -8   9   8      170.83      157.66     35.71 o 
  -7   9   8       52.88       52.81     11.10 o 
  -6   9   8      697.17      675.57     20.92 o 
  -5   9   8      260.73      240.98     12.28 o 
  -4   9   8       14.16       12.12      4.18 o 
  -3   9   8      308.37      277.13     10.64 o 
  -2   9   8     1146.88     1132.87     17.59 o 
  -1   9   8     1205.29     1111.09     39.84 o 
   0   9   8      363.86      352.96      8.37 o 
   1   9   8     1200.06     1218.11     21.04 o 
   2   9   8     1186.27     1175.91     18.74 o 
   3   9   8      310.75      301.80      9.06 o 
   4   9   8       10.55       10.59      4.67 o 
   5   9   8      263.11      249.53     11.05 o 
   6   9   8      689.44      654.17     27.16 o 
   7   9   8       54.21       54.58     15.79 o 
   8   9   8      168.03      148.20     30.31 o 
   9   9   8      239.10      231.71     30.86 o 
  10   9   8      293.58      264.47     25.81 o 
 -10  10   8      269.09      296.13     25.56 o 
  -9  10   8        1.86        8.57      7.60 o 
  -8  10   8      373.88      416.53     20.13 o 
  -7  10   8      370.16      387.02     18.32 o 
  -6  10   8      205.55      217.96     15.51 o 
  -5  10   8      193.06      185.72     11.46 o 
  -4  10   8      609.01      582.76     11.99 o 
  -3  10   8      201.54      206.47      9.59 o 
  -2  10   8      537.24      514.51      8.90 o 
  -1  10   8     1006.53      936.32     19.49 o 
   0  10   8     1391.85     1395.90     21.62 o 
   1  10   8     1017.05     1001.10     17.20 o 
   2  10   8      536.95      546.44     11.39 o 
   3  10   8      195.85      190.47      6.19 o 
   4  10   8      608.30      566.46     14.28 o 
   5  10   8      183.72      168.09     12.43 o 
   6  10   8      201.61      177.25     11.40 o 
   7  10   8      363.63      390.11     27.35 o 
   8  10   8      377.96      433.87     43.67 o 
   9  10   8        1.88        3.23      7.30 o 
  10  10   8      278.59      256.73     50.61 o 
  -9  11   8       72.59       75.20     23.39 o 
  -8  11   8       22.19       14.84      8.63 o 
  -7  11   8      381.93      366.12     18.49 o 
  -6  11   8       38.41       41.59     10.47 o 
  -5  11   8      224.93      202.15     17.50 o 
  -4  11   8      523.99      554.03     21.28 o 
  -3  11   8     1127.47     1163.84     29.86 o 
  -2  11   8      254.86      241.73     15.00 o 
  -1  11   8      899.83      828.10     14.01 o 
   0  11   8      115.05      111.26      7.02 o 
   1  11   8      909.02      893.31     15.24 o 
   2  11   8      243.23      230.42      7.90 o 
   3  11   8     1138.87     1127.82     27.94 o 
   4  11   8      501.60      489.79     18.54 o 
   5  11   8      222.19      221.01     11.37 o 
   6  11   8       36.46       34.79      6.74 o 
   7  11   8      381.57      362.65     27.22 o 
   8  11   8       22.77       24.47      7.28 o 
   9  11   8       74.76       88.53     19.15 o 
  -9  12   8       42.19       30.69     11.48 o 
  -8  12   8       20.44       15.30      7.07 o 
  -7  12   8       93.94      103.51     16.73 o 
  -6  12   8       32.12       33.38      7.53 o 
  -5  12   8       29.96       27.25      6.22 o 
  -4  12   8      556.77      585.45     21.36 o 
  -3  12   8       12.08       15.05      4.77 o 
  -2  12   8      142.31      157.23     13.98 o 
  -1  12   8       10.40        8.17      4.50 o 
   0  12   8      464.49      472.10     13.34 o 
   1  12   8       11.28        9.30      4.52 o 
   2  12   8      137.71      124.23      6.52 o 
   3  12   8       11.35        8.46      4.01 o 
   4  12   8      553.29      544.37     17.04 o 
   5  12   8       22.86       18.28      5.10 o 
   6  12   8       30.13       28.16      9.27 o 
   7  12   8       99.62      116.18     21.33 o 
   8  12   8       22.14       14.40      7.05 o 
   9  12   8       40.70       34.97     10.32 o 
  -8  13   8       72.36       53.42     21.09 o 
  -7  13   8      172.80      163.64     33.51 o 
  -6  13   8      134.37      156.38     28.39 o 
  -5  13   8      156.65      188.45     28.97 o 
  -4  13   8      109.05      131.70     22.50 o 
  -3  13   8      100.03       91.69     16.92 o 
  -2  13   8       50.91       51.25      9.70 o 
  -1  13   8      572.15      596.57     19.13 o 
   0  13   8      115.32      123.44     27.96 o 
   1  13   8      601.58      638.99     18.31 o 
   2  13   8       51.88       53.55     13.94 o 
   3  13   8      106.62       99.54     10.48 o 
   4  13   8      108.25      108.14     12.65 o 
   5  13   8      155.43      152.17     19.32 o 
   6  13   8      135.18      159.32     28.97 o 
   7  13   8      173.64      177.78     38.72 o 
   8  13   8       73.42       63.72     18.73 o 
  -8  14   8       22.24       19.75      8.43 o 
  -7  14   8      250.13      270.39     27.34 o 
  -6  14   8       85.57       96.01     22.09 o 
  -5  14   8      228.77      237.16     18.54 o 
  -4  14   8      186.70      183.87     16.31 o 
  -3  14   8      741.56      788.28     24.30 o 
  -2  14   8      122.82      118.44     16.28 o 
  -1  14   8      419.75      421.47     16.75 o 
   0  14   8      108.55      138.05     25.80 o 
   1  14   8      424.67      405.34     15.56 o 
   2  14   8      119.14      118.32     22.27 o 
   3  14   8      731.80      740.13     22.37 o 
   4  14   8      187.55      168.80     17.20 o 
   5  14   8      228.02      239.85     39.96 o 
   6  14   8       85.56       89.49     25.94 o 
   7  14   8      242.56      250.45     29.54 o 
   8  14   8       20.60       15.29      7.26 o 
  -7  15   8      104.04      100.22     28.68 o 
  -6  15   8       50.75       56.23     13.64 o 
  -5  15   8      202.47      200.39     39.62 o 
  -4  15   8      298.83      355.62     44.39 o 
  -3  15   8       40.51       34.06      8.26 o 
  -2  15   8       77.02       82.12     13.83 o 
  -1  15   8      264.53      259.70     15.07 o 
   0  15   8        0.02        3.29      5.13 o 
   1  15   8      280.55      293.94     16.86 o 
   2  15   8       78.61       68.29     18.15 o 
   3  15   8       37.98       35.98     10.45 o 
   4  15   8      292.30      295.08     17.22 o 
   5  15   8      200.95      244.22     45.77 o 
   6  15   8       52.27       56.49     19.90 o 
   7  15   8      101.95      102.87     30.42 o 
  -6  16   8       25.41       23.72     15.46 o 
  -5  16   8      318.71      288.70     45.55 o 
  -4  16   8      250.10      232.49     39.46 o 
  -3  16   8      243.01      262.31     38.73 o 
  -2  16   8      319.46      351.17     47.45 o 
  -1  16   8       51.30       44.08     10.51 o 
   0  16   8      267.16      279.63     29.10 o 
   1  16   8       49.57       59.60     14.97 o 
   2  16   8      322.64      363.07     22.30 o 
   3  16   8      241.31      245.24     15.86 o 
   4  16   8      251.72      247.55     23.14 o 
   5  16   8      313.71      285.66     38.96 o 
   6  16   8       24.52       19.12     10.37 o 
  -5  17   8      180.92      165.49     31.93 o 
  -4  17   8      306.60      354.17     25.98 o 
  -3  17   8      240.71      200.31     43.28 o 
  -2  17   8      186.54      192.86     22.85 o 
  -1  17   8      222.81      187.89     31.45 o 
   0  17   8        1.62        8.10      5.59 o 
   1  17   8      224.94      191.98     41.42 o 
   2  17   8      193.12      198.91     53.23 o 
   3  17   8      240.24      231.01     26.28 o 
   4  17   8      313.74      369.36     35.71 o 
   5  17   8      183.88      151.14     48.87 o 
  -3  18   8      115.20       92.98     27.87 o 
  -2  18   8      183.14      132.42     35.49 o 
  -1  18   8       15.69       33.24     12.33 o 
   0  18   8      120.73      134.68     40.60 o 
   1  18   8       15.00       22.89     12.33 o 
   2  18   8      191.65      139.71     56.31 o 
   3  18   8      114.23      102.80     54.37 o 
   1   0   9      695.52      655.33     16.24 o 
   2   0   9      147.56      161.46      8.64 o 
   3   0   9       31.46       39.64      7.70 o 
   4   0   9     1173.22     1120.68     38.31 o 
   5   0   9      110.14      104.76      4.21 o 
   6   0   9        5.50        4.58      3.62 o 
   7   0   9      728.77      687.57     16.74 o 
   8   0   9        8.09       10.45      4.01 o 
   9   0   9      827.27      844.22     32.59 o 
  10   0   9       12.45        9.64      9.51 o 
  11   0   9      406.43      436.99     31.72 o 
  12   0   9      299.40      254.63     82.99 o 
 -12   1   9        8.29        7.00      9.61 o 
 -11   1   9      157.31      120.88     50.53 o 
 -10   1   9      321.86      309.62     93.53 o 
  -9   1   9      344.95      400.06     37.27 o 
  -8   1   9      280.25      286.06     18.33 o 
  -7   1   9      193.20      190.34      8.86 o 
  -6   1   9     1279.32     1282.12     19.83 o 
  -5   1   9      465.64      458.74     16.63 o 
  -4   1   9       56.92       83.71     12.39 o 
  -3   1   9      426.97      460.87     15.55 o 
  -2   1   9     1744.92     1875.39     25.65 o 
  -1   1   9     1383.73     1435.58     29.07 o 
   0   1   9      785.37      810.97     12.72 o 
   1   1   9     1438.68     1417.60     19.38 o 
   2   1   9     1715.29     1925.05     51.96 o 
   3   1   9      442.08      473.67     13.48 o 
   4   1   9       59.65       64.74      6.30 o 
   5   1   9      467.30      443.38     10.97 o 
   6   1   9     1298.41     1235.65     34.39 o 
   7   1   9      180.16      183.33     10.13 o 
   8   1   9      291.18      272.26     12.50 o 
   9   1   9      326.30      370.67     25.78 o 
  10   1   9      327.89      353.82     24.68 o 
  11   1   9      156.15      137.09     44.55 o 
  12   1   9        9.33       16.75      8.37 o 
 -11   2   9      340.47      390.97     37.78 o 
 -10   2   9      196.46      228.02     69.49 o 
  -9   2   9      588.28      540.86     39.59 o 
  -8   2   9      137.73      157.75     12.01 o 
  -7   2   9      583.60      577.12     11.04 o 
  -6   2   9      144.01      141.56     11.17 o 
  -5   2   9      468.15      455.65     15.61 o 
  -4   2   9       24.48       31.86      6.53 o 
  -3   2   9     1400.11     1488.49     24.86 o 
  -2   2   9     1004.79     1108.96     19.33 o 
  -1   2   9      232.70      221.92      7.47 o 
   0   2   9     1323.89     1314.01     41.81 o 
   1   2   9      220.37      219.44     11.26 o 
   2   2   9      983.29     1100.75     20.23 o 
   3   2   9     1430.03     1516.54     26.07 o 
   4   2   9       25.24       33.94      6.87 o 
   5   2   9      482.96      499.24     19.98 o 
   6   2   9      153.27      149.54      6.78 o 
   7   2   9      576.16      573.35     23.26 o 
   8   2   9      127.22      130.68     12.26 o 
   9   2   9      584.67      592.93     22.89 o 
  10   2   9      187.50      182.60     20.06 o 
  11   2   9      345.29      393.98     74.39 o 
 -11   3   9      278.48      264.82     87.47 o 
 -10   3   9      313.62      335.07     33.01 o 
  -9   3   9      562.30      547.38     28.92 o 
  -8   3   9      263.27      291.99     69.69 o 
  -7   3   9      504.10      490.85     14.38 o 
  -6   3   9      719.41      758.70     37.61 o 
  -5   3   9      588.53      578.88     16.38 o 
  -4   3   9     1886.67     1975.71     59.37 o 
  -3   3   9     1592.81     1652.44     37.50 o 
  -2   3   9      436.66      413.91      9.23 o 
  -1   3   9     3302.76     3341.91     55.85 o 
   0   3   9       51.39       62.25      8.99 o 
   1   3   9     3298.36     3452.33     38.65 o 
   2   3   9      412.98      406.99     16.66 o 
   3   3   9     1586.58     1647.87     28.52 o 
   4   3   9     1885.82     1834.95     93.97 o 
   5   3   9      569.67      569.25     15.92 o 
   6   3   9      741.66      761.60     20.63 o 
   7   3   9      494.04      468.57     15.22 o 
   8   3   9      265.07      266.62     13.93 o 
   9   3   9      558.09      555.26     17.31 o 
  10   3   9      316.95      328.69     21.48 o 
  11   3   9      283.95      324.28     24.92 o 
 -11   4   9      333.16      281.85     99.27 o 
 -10   4   9       39.39       50.39     17.90 o 
  -9   4   9      210.57      236.30     73.51 o 
  -8   4   9      574.55      584.24     32.82 o 
  -7   4   9      259.62      258.75     21.11 o 
  -6   4   9      162.60      162.09     36.70 o 
  -5   4   9       28.42       26.74      4.31 o 
  -4   4   9      519.92      545.38     15.70 o 
  -3   4   9      660.58      678.77     15.13 o 
  -2   4   9      732.93      814.11     12.92 o 
  -1   4   9      240.18      234.53      7.62 o 
   0   4   9     7027.53     7257.52     50.94 o 
   1   4   9      237.48      245.43      7.46 o 
   2   4   9      705.99      759.25     14.27 o 
   3   4   9      672.10      682.91     21.99 o 
   4   4   9      520.83      550.15     17.66 o 
   5   4   9       27.54       30.15      5.43 o 
   6   4   9      166.95      169.05     28.61 o 
   7   4   9      250.62      250.94     12.53 o 
   8   4   9      586.27      631.32     24.73 o 
   9   4   9      210.21      237.75     17.95 o 
  10   4   9       42.74       43.23     18.40 o 
  11   4   9      337.41      322.76     24.54 o 
 -11   5   9       98.18       78.52     31.81 o 
 -10   5   9      167.40      167.28     63.74 o 
  -9   5   9      291.41      281.43     90.02 o 
  -8   5   9      441.21      416.54     33.94 o 
  -7   5   9        3.56        8.37     14.79 o 
  -6   5   9      211.17      209.78     24.12 o 
  -5   5   9      554.32      563.10     23.23 o 
  -4   5   9      957.62      999.76     13.23 o 
  -3   5   9     1266.38     1245.41     20.93 o 
  -2   5   9      101.98      124.58      7.83 o 
  -1   5   9      170.01      172.66      6.85 o 
   0   5   9      998.36     1054.75     18.06 o 
   1   5   9      173.68      167.25      6.56 o 
   2   5   9       95.41      115.90      6.85 o 
   3   5   9     1276.08     1289.54     26.86 o 
   4   5   9      958.95     1020.17     30.50 o 
   5   5   9      559.33      562.59     20.18 o 
   6   5   9      203.47      216.88     20.98 o 
   7   5   9        3.18        6.29      3.87 o 
   8   5   9      442.41      439.48     22.36 o 
   9   5   9      287.18      270.34     19.62 o 
  10   5   9      161.02      150.42     46.12 o 
  11   5   9       94.84       66.19     24.03 o 
 -11   6   9       37.97       34.88     13.40 o 
 -10   6   9       16.38       25.37     17.60 o 
  -9   6   9      251.26      274.53     66.03 o 
  -8   6   9      389.65      386.73     25.43 o 
  -7   6   9      756.13      782.41     44.94 o 
  -6   6   9     1399.00     1427.36     48.06 o 
  -5   6   9      174.66      176.87      6.73 o 
  -4   6   9       29.34       36.67      7.06 o 
  -3   6   9      432.83      437.44      9.29 o 
  -2   6   9      239.24      230.04      7.83 o 
  -1   6   9     1650.99     1708.01     24.14 o 
   0   6   9      108.24      118.27      8.13 o 
   1   6   9     1680.54     1771.82     27.45 o 
   2   6   9      245.98      250.86      8.28 o 
   3   6   9      415.31      414.29      9.64 o 
   4   6   9       32.14       35.47      7.75 o 
   5   6   9      178.24      169.80     13.70 o 
   6   6   9     1397.16     1411.09     52.92 o 
   7   6   9      756.13      721.76     28.08 o 
   8   6   9      393.42      403.33     29.61 o 
   9   6   9      255.88      270.34     21.84 o 
  10   6   9       13.53       17.32     13.19 o 
  11   6   9       40.84       35.53     10.78 o 
 -11   7   9      103.31       84.85     20.96 o 
 -10   7   9      123.63      110.37     20.92 o 
  -9   7   9      386.68      442.94     39.96 o 
  -8   7   9      118.31      126.18     26.06 o 
  -7   7   9      362.11      372.51     28.84 o 
  -6   7   9      135.07      180.51     29.46 o 
  -5   7   9      243.52      229.79     12.44 o 
  -4   7   9      557.20      548.25     14.13 o 
  -3   7   9      138.39      132.51      9.41 o 
  -2   7   9      639.46      680.46     12.66 o 
  -1   7   9     2173.82     2184.18     29.40 o 
   0   7   9        6.54       10.11      3.03 o 
   1   7   9     2141.32     2194.06     42.27 o 
   2   7   9      616.74      633.26     11.69 o 
   3   7   9      132.78      125.39      7.43 o 
   4   7   9      552.25      533.48     16.21 o 
   5   7   9      248.13      256.40     19.37 o 
   6   7   9      142.02      179.68     35.56 o 
   7   7   9      375.78      379.42     16.77 o 
   8   7   9      111.77      100.17     23.91 o 
   9   7   9      373.35      345.44     20.05 o 
  10   7   9      116.15      102.34     31.12 o 
  11   7   9      101.85       79.53     26.41 o 
 -10   8   9      223.78      218.55     19.46 o 
  -9   8   9      432.34      428.76     24.91 o 
  -8   8   9       54.83       69.52     12.90 o 
  -7   8   9      152.85      147.65     30.83 o 
  -6   8   9      238.46      240.10     26.43 o 
  -5   8   9     1418.71     1412.74     32.80 o 
  -4   8   9       71.30       86.62     13.74 o 
  -3   8   9      362.43      328.76      9.28 o 
  -2   8   9      262.31      252.38      9.35 o 
  -1   8   9      436.69      416.72      8.72 o 
   0   8   9      418.34      419.27     11.69 o 
   1   8   9      436.67      413.35     10.11 o 
   2   8   9      259.71      265.56      8.88 o 
   3   8   9      342.02      318.71     11.29 o 
   4   8   9       71.61       79.72      7.78 o 
   5   8   9     1446.87     1455.70     39.45 o 
   6   8   9      246.77      255.21     25.86 o 
   7   8   9      155.53      136.37     28.35 o 
   8   8   9       57.27       68.32     18.25 o 
   9   8   9      434.54      432.65     23.23 o 
  10   8   9      221.43      199.60     22.81 o 
 -10   9   9        3.47       12.27      8.93 o 
  -9   9   9      335.54      368.09     25.68 o 
  -8   9   9      106.73      117.49     29.36 o 
  -7   9   9      245.78      238.85     14.64 o 
  -6   9   9      448.83      442.76     18.75 o 
  -5   9   9       72.78       60.02     10.57 o 
  -4   9   9      275.50      264.39     12.27 o 
  -3   9   9      431.05      443.39     16.25 o 
  -2   9   9      212.32      198.58      8.36 o 
  -1   9   9       28.11       28.36      4.95 o 
   0   9   9     1389.70     1425.66     25.11 o 
   1   9   9       28.92       34.23      5.98 o 
   2   9   9      203.40      191.07      8.07 o 
   3   9   9      431.80      425.65     11.93 o 
   4   9   9      278.80      256.28     12.35 o 
   5   9   9       76.59       61.39     11.39 o 
   6   9   9      444.03      407.45     22.46 o 
   7   9   9      262.86      238.55     24.73 o 
   8   9   9      103.64       97.26     20.03 o 
   9   9   9      327.33      338.98     23.38 o 
  10   9   9        4.00        8.01      5.31 o 
 -10  10   9       36.26       36.75     11.14 o 
  -9  10   9        9.07       13.86      6.39 o 
  -8  10   9      137.14      132.99     21.03 o 
  -7  10   9      234.53      224.18     14.23 o 
  -6  10   9      774.27      766.38     21.68 o 
  -5  10   9     1169.94     1223.20     31.92 o 
  -4  10   9      256.08      255.10     10.91 o 
  -3  10   9      508.38      513.25     22.16 o 
  -2  10   9      478.39      454.47     12.22 o 
  -1  10   9      731.70      760.52     19.95 o 
   0  10   9       50.35       38.59      7.81 o 
   1  10   9      714.85      712.11     15.45 o 
   2  10   9      494.46      484.32     10.82 o 
   3  10   9      484.75      498.95     12.46 o 
   4  10   9      262.78      251.24      9.66 o 
   5  10   9     1183.96     1168.12     26.37 o 
   6  10   9      777.89      747.40     20.92 o 
   7  10   9      234.25      259.88     23.94 o 
   8  10   9      133.53      125.54     25.44 o 
   9  10   9        9.29       15.83      8.39 o 
  10  10   9       36.53       22.50     10.96 o 
  -9  11   9      135.77      137.37     19.14 o 
  -8  11   9       99.93      100.81     23.53 o 
  -7  11   9        1.76        7.17      6.95 o 
  -6  11   9       85.73      101.43     20.17 o 
  -5  11   9      112.69      107.90     19.39 o 
  -4  11   9       89.66       76.56     14.37 o 
  -3  11   9      546.70      544.25     23.94 o 
  -2  11   9      319.51      320.33     16.77 o 
  -1  11   9      791.04      786.41     19.39 o 
   0  11   9       13.83       18.03      4.82 o 
   1  11   9      767.77      722.36     21.29 o 
   2  11   9      326.86      325.85     11.41 o 
   3  11   9      539.08      530.38     19.93 o 
   4  11   9       81.42       69.32     13.69 o 
   5  11   9      107.34       98.34     20.39 o 
   6  11   9       82.13       96.92     16.25 o 
   7  11   9        3.01        9.08      6.24 o 
   8  11   9      101.92       97.39     19.74 o 
   9  11   9      132.08      124.75     40.57 o 
  -9  12   9      171.15      187.44     21.15 o 
  -8  12   9       53.04       47.93     15.28 o 
  -7  12   9       92.90       87.33     16.86 o 
  -6  12   9      158.06      156.89     25.05 o 
  -5  12   9       74.34       77.32     15.90 o 
  -4  12   9      102.06      107.55     19.61 o 
  -3  12   9      274.81      286.96     22.59 o 
  -2  12   9      106.15      115.42     18.09 o 
  -1  12   9     1349.22     1342.43     35.09 o 
   0  12   9      239.71      251.08     12.20 o 
   1  12   9     1335.65     1346.30     34.61 o 
   2  12   9      105.69      118.82     13.07 o 
   3  12   9      265.93      259.19     10.86 o 
   4  12   9      103.12      103.08     10.84 o 
   5  12   9       76.14       75.01     15.34 o 
   6  12   9      162.98      163.57     40.04 o 
   7  12   9       93.68       87.59     17.67 o 
   8  12   9       54.82       47.01     14.48 o 
   9  12   9      171.20      164.10     18.33 o 
  -8  13   9       22.02       19.74      7.67 o 
  -7  13   9      348.11      359.00     31.55 o 
  -6  13   9       47.27       60.70     13.17 o 
  -5  13   9      128.66      152.29     26.98 o 
  -4  13   9      530.36      581.17     21.96 o 
  -3  13   9      293.76      279.52     15.85 o 
  -2  13   9      150.83      174.18     31.41 o 
  -1  13   9      137.84      126.31     20.27 o 
   0  13   9        9.39        5.49      5.50 o 
   1  13   9      138.75      136.59     13.27 o 
   2  13   9      154.36      183.73     13.78 o 
   3  13   9      300.41      271.33     15.60 o 
   4  13   9      526.31      532.17     28.04 o 
   5  13   9      123.20      139.86     30.48 o 
   6  13   9       49.34       53.92     19.16 o 
   7  13   9      350.41      351.18     20.79 o 
   8  13   9       22.27       19.42      9.90 o 
  -7  14   9       87.43       83.74     20.60 o 
  -6  14   9      224.63      240.59     17.39 o 
  -5  14   9      126.47      101.01     17.46 o 
  -4  14   9      225.57      254.93     20.51 o 
  -3  14   9      155.80      130.14     26.99 o 
  -2  14   9       46.60       49.90     11.19 o 
  -1  14   9      536.09      553.75     18.01 o 
   0  14   9      172.30      164.24     16.43 o 
   1  14   9      543.94      558.10     18.18 o 
   2  14   9       45.30       43.27     10.25 o 
   3  14   9      152.05      137.56     21.93 o 
   4  14   9      227.41      239.04     23.35 o 
   5  14   9      124.40       99.79     24.35 o 
   6  14   9      234.28      222.48     20.25 o 
   7  14   9       86.82       75.66     26.63 o 
  -6  15   9      166.91      176.70     20.46 o 
  -5  15   9       31.38       26.41      9.96 o 
  -4  15   9      216.97      205.96     38.44 o 
  -3  15   9       78.47       71.00     15.75 o 
  -2  15   9       45.89       43.75     10.43 o 
  -1  15   9      112.27      131.17     15.94 o 
   0  15   9       27.07       28.63      7.29 o 
   1  15   9      117.26      121.58     31.33 o 
   2  15   9       47.41       37.88     11.46 o 
   3  15   9       80.83       65.75     16.66 o 
   4  15   9      217.01      197.48     24.54 o 
   5  15   9       32.16       39.28     10.31 o 
   6  15   9      168.25      120.78     44.30 o 
  -5  16   9       60.96       59.37     17.45 o 
  -4  16   9       40.30       36.43     14.07 o 
  -3  16   9      341.23      324.21     60.67 o 
  -2  16   9      273.44      300.32     21.25 o 
  -1  16   9      204.23      180.75     18.13 o 
   0  16   9      122.17      101.94     25.11 o 
   1  16   9      208.36      209.24     46.52 o 
   2  16   9      265.54      264.52     14.84 o 
   3  16   9      356.66      315.67     22.26 o 
   4  16   9       37.02       22.07     17.28 o 
   5  16   9       66.33       60.20     16.42 o 
  -4  17   9      111.41       89.22     26.16 o 
  -3  17   9      184.17      162.50     41.67 o 
  -2  17   9      214.72      222.67     22.93 o 
  -1  17   9      493.98      545.61     23.65 o 
   0  17   9       72.71       67.07     18.98 o 
   1  17   9      503.81      629.37     44.46 o 
   2  17   9      207.65      220.52     25.47 o 
   3  17   9      183.75      137.73     68.07 o 
   4  17   9      111.85       91.73     39.81 o 
  -1  18   9      100.71       70.86     22.03 o 
   0  18   9        0.00        7.29      8.11 o 
   1  18   9       99.18       71.19     27.31 o 
   0   0  10      368.56      359.67     13.62 o 
   1   0  10     3884.25     3866.42     48.31 o 
   2   0  10     3408.67     3691.68     67.33 o 
   3   0  10        7.01        6.53     14.28 o 
   4   0  10       49.06       46.28      9.90 o 
   5   0  10      112.20       89.01     19.90 o 
   6   0  10     3220.98     3332.98     70.76 o 
   7   0  10     1388.48     1400.17     44.71 o 
   8   0  10     1742.20     1918.24     94.14 o 
   9   0  10        0.15        2.79     10.70 o 
  10   0  10      115.13      149.99     55.46 o 
  11   0  10       32.88       55.57     29.37 o 
 -11   1  10      139.99      150.84     42.58 o 
 -10   1  10      170.12      193.09     60.52 o 
  -9   1  10      355.96      326.36     88.33 o 
  -8   1  10      203.78      205.14     26.88 o 
  -7   1  10     1492.60     1441.34     48.10 o 
  -6   1  10      144.74      142.54     12.35 o 
  -5   1  10      333.77      361.50     17.54 o 
  -4   1  10      191.85      183.20     11.51 o 
  -3   1  10     2250.90     2299.40     43.23 o 
  -2   1  10      244.05      253.75      7.87 o 
  -1   1  10       22.30       32.92      5.71 o 
   0   1  10      262.14      247.18      8.83 o 
   1   1  10       19.63       29.87      5.55 o 
   2   1  10      236.75      245.95      7.12 o 
   3   1  10     2212.29     2429.92     77.34 o 
   4   1  10      198.42      196.38      7.44 o 
   5   1  10      313.14      315.44     11.93 o 
   6   1  10      153.96      141.62      8.82 o 
   7   1  10     1500.15     1539.38     39.10 o 
   8   1  10      210.05      218.80     18.98 o 
   9   1  10      349.89      332.69     25.40 o 
  10   1  10      175.36      192.40     61.27 o 
  11   1  10      137.72      137.59     43.36 o 
 -11   2  10       77.45       77.31     36.40 o 
 -10   2  10       59.51       53.61     23.37 o 
  -9   2  10      298.14      281.41     32.76 o 
  -8   2  10      309.81      336.46     71.03 o 
  -7   2  10      628.00      651.15     26.32 o 
  -6   2  10     3717.35     3949.67    119.94 o 
  -5   2  10      348.58      333.07     13.21 o 
  -4   2  10     1431.01     1385.77     22.12 o 
  -3   2  10      501.55      564.02     15.72 o 
  -2   2  10      359.08      343.31     19.62 o 
  -1   2  10      696.96      723.07     12.48 o 
   0   2  10      439.26      457.77     10.37 o 
   1   2  10      669.19      695.31     13.88 o 
   2   2  10      343.18      339.63     13.42 o 
   3   2  10      510.15      541.29     18.09 o 
   4   2  10     1424.72     1414.36     41.18 o 
   5   2  10      336.19      306.82     12.67 o 
   6   2  10     3755.26     3833.21     58.76 o 
   7   2  10      648.91      642.69     21.99 o 
   8   2  10      317.65      276.03     23.81 o 
   9   2  10      314.15      261.38     25.92 o 
  10   2  10       63.27       76.96     20.83 o 
  11   2  10       80.30       90.35     30.77 o 
 -11   3  10       31.60       34.81     12.01 o 
 -10   3  10       56.24       59.20     19.84 o 
  -9   3  10      541.17      537.35     52.23 o 
  -8   3  10      131.64      156.79     48.61 o 
  -7   3  10      632.52      602.15     34.23 o 
  -6   3  10      298.70      301.62     13.22 o 
  -5   3  10      482.48      452.96     20.47 o 
  -4   3  10       96.53       97.92      5.72 o 
  -3   3  10       45.27       41.95      7.14 o 
  -2   3  10      320.79      316.12      9.10 o 
  -1   3  10      836.82      886.82     15.01 o 
   0   3  10      190.38      173.47      8.84 o 
   1   3  10      844.99      883.42     14.82 o 
   2   3  10      314.59      335.64     13.49 o 
   3   3  10       50.32       59.72      9.21 o 
   4   3  10       90.63       92.54      8.18 o 
   5   3  10      481.36      458.23     15.51 o 
   6   3  10      288.10      287.58     13.97 o 
   7   3  10      612.42      570.28     20.75 o 
   8   3  10      119.67      114.70     17.27 o 
   9   3  10      543.04      577.49     30.14 o 
  10   3  10       54.47       50.28     19.43 o 
  11   3  10       32.27       24.26     14.69 o 
 -10   4  10       19.49       12.45     11.17 o 
  -9   4  10       67.63       63.82     18.12 o 
  -8   4  10      320.85      324.37     34.37 o 
  -7   4  10       30.77       45.21     15.24 o 
  -6   4  10      148.50      191.50     34.08 o 
  -5   4  10      151.79      142.84      8.64 o 
  -4   4  10      622.45      612.21     14.23 o 
  -3   4  10     1115.06     1172.14     18.73 o 
  -2   4  10        6.78        9.39      2.19 o 
  -1   4  10      318.70      329.51     10.78 o 
   0   4  10      302.05      281.29     10.01 o 
   1   4  10      322.76      350.40     10.53 o 
   2   4  10        9.01       10.21      1.82 o 
   3   4  10     1117.13     1153.42     25.57 o 
   4   4  10      635.50      625.96     15.93 o 
   5   4  10      154.23      159.11     21.51 o 
   6   4  10      159.39      167.48     10.50 o 
   7   4  10       29.50       31.98      6.87 o 
   8   4  10      316.39      295.97     14.78 o 
   9   4  10       65.48       58.08     17.69 o 
  10   4  10       21.74       18.27      7.10 o 
  11   4  10       23.66       30.07     13.88 o 
 -11   5  10       79.11       81.93     32.87 o 
 -10   5  10       69.21       76.71     22.14 o 
  -9   5  10       16.97       32.07     12.00 o 
  -8   5  10      288.25      294.91     51.20 o 
  -7   5  10      333.52      308.82     22.10 o 
  -6   5  10      164.75      168.28     29.44 o 
  -5   5  10      427.92      431.51     16.26 o 
  -4   5  10       87.20       93.03      3.92 o 
  -3   5  10       92.07       99.66      5.32 o 
  -2   5  10      969.20      950.87     18.95 o 
  -1   5  10      293.99      266.14      8.78 o 
   0   5  10      951.53      946.07     17.96 o 
   1   5  10      277.31      248.24      9.41 o 
   2   5  10      977.57      937.54     17.88 o 
   3   5  10       89.60       93.60     10.02 o 
   4   5  10       89.05      103.17     14.96 o 
   5   5  10      418.68      399.58     13.61 o 
   6   5  10      169.17      161.27     11.19 o 
   7   5  10      344.83      338.76     23.32 o 
   8   5  10      272.93      284.95     15.43 o 
   9   5  10       17.00       26.25      8.59 o 
  10   5  10       67.94       62.70     26.02 o 
  11   5  10       78.22       72.47     28.99 o 
 -11   6  10      106.10      107.53     43.70 o 
 -10   6  10       45.39       45.28     14.63 o 
  -9   6  10       95.42      114.75     31.81 o 
  -8   6  10       46.78       57.29     19.85 o 
  -7   6  10      610.48      626.12     31.59 o 
  -6   6  10      370.72      356.50     16.86 o 
  -5   6  10      242.91      236.20     16.42 o 
  -4   6  10       92.47      125.30     16.45 o 
  -3   6  10       84.81       77.04      5.81 o 
  -2   6  10      354.06      368.35     13.42 o 
  -1   6  10      333.43      324.73      8.80 o 
   0   6  10        7.17       18.50      3.77 o 
   1   6  10      344.83      337.56      8.27 o 
   2   6  10      348.78      345.72      7.80 o 
   3   6  10       92.17       89.29      8.46 o 
   4   6  10       96.15      116.60     20.25 o 
   5   6  10      246.54      228.65     14.88 o 
   6   6  10      374.41      373.37     14.76 o 
   7   6  10      621.62      649.91     27.49 o 
   8   6  10       50.21       49.19     13.06 o 
   9   6  10       92.93       88.21     27.07 o 
  10   6  10       49.22       40.30      9.69 o 
  11   6  10      101.56      100.24     38.38 o 
 -10   7  10      217.35      215.19     40.59 o 
  -9   7  10       79.54       81.67     17.90 o 
  -8   7  10      159.04      178.32     35.51 o 
  -7   7  10     1190.76     1219.70     26.04 o 
  -6   7  10       85.82       85.36     14.02 o 
  -5   7  10      279.36      312.89     14.68 o 
  -4   7  10       80.75       73.73     11.46 o 
  -3   7  10       28.10       30.63      5.47 o 
  -2   7  10     1072.43     1059.71     22.07 o 
  -1   7  10      458.82      422.15     10.03 o 
   0   7  10       78.08       83.82     14.02 o 
   1   7  10      473.13      463.16     11.45 o 
   2   7  10     1047.14     1069.58     24.71 o 
   3   7  10       27.05       27.36      5.82 o 
   4   7  10       75.45       75.09     13.28 o 
   5   7  10      271.88      264.33     13.47 o 
   6   7  10       84.76       79.83     16.81 o 
   7   7  10     1188.62     1151.01     28.86 o 
   8   7  10      153.28      164.81     33.64 o 
   9   7  10       80.33       76.47     24.11 o 
  10   7  10      221.60      251.51     29.66 o 
 -10   8  10       43.82       46.72     10.46 o 
  -9   8  10       40.05       44.56      9.71 o 
  -8   8  10      224.82      205.68     19.08 o 
  -7   8  10      220.04      212.75     20.93 o 
  -6   8  10      701.30      622.11     19.61 o 
  -5   8  10      271.20      261.39     13.19 o 
  -4   8  10      130.48      130.86     12.37 o 
  -3   8  10      297.37      299.91      8.93 o 
  -2   8  10      131.22      125.31      8.80 o 
  -1   8  10     2226.10     2249.63     40.15 o 
   0   8  10       39.53       38.03      5.84 o 
   1   8  10     2262.65     2321.17     31.02 o 
   2   8  10      137.82      130.56      8.95 o 
   3   8  10      309.93      307.32     11.04 o 
   4   8  10      133.61      120.25      6.75 o 
   5   8  10      265.66      253.14     13.83 o 
   6   8  10      687.70      646.15     21.66 o 
   7   8  10      227.51      239.68     16.58 o 
   8   8  10      213.55      177.05     34.36 o 
   9   8  10       43.86       42.38     12.93 o 
  10   8  10       40.35       47.43     24.06 o 
 -10   9  10      174.01      177.44     39.68 o 
  -9   9  10       69.78       82.05     23.70 o 
  -8   9  10       38.98       41.97      8.86 o 
  -7   9  10      166.51      137.19     14.23 o 
  -6   9  10      356.68      345.62     14.59 o 
  -5   9  10      353.42      331.15     15.52 o 
  -4   9  10     1093.92     1065.00     27.41 o 
  -3   9  10      542.18      507.44     16.89 o 
  -2   9  10      122.96      116.45     10.29 o 
  -1   9  10     3957.91     4134.73     75.03 o 
   0   9  10      155.40      165.05     11.64 o 
   1   9  10     3988.55     4017.55     47.10 o 
   2   9  10      121.95      113.70      6.68 o 
   3   9  10      525.31      519.92     13.01 o 
   4   9  10     1109.98     1086.12     38.26 o 
   5   9  10      334.51      315.82     16.58 o 
   6   9  10      366.67      339.36     16.78 o 
   7   9  10      158.72      123.11     25.55 o 
   8   9  10       38.18       29.75      7.33 o 
   9   9  10       68.97       77.45     27.34 o 
  10   9  10      179.94      154.77     25.63 o 
  -9  10  10      315.15      329.84     18.61 o 
  -8  10  10      159.99      186.92     20.78 o 
  -7  10  10      288.20      293.91     33.18 o 
  -6  10  10      110.32      116.08     21.90 o 
  -5  10  10      112.82      107.53     10.10 o 
  -4  10  10      134.46      112.58      9.80 o 
  -3  10  10      336.15      333.90     13.69 o 
  -2  10  10      284.16      289.62     11.93 o 
  -1  10  10     1670.60     1678.76     36.25 o 
   0  10  10      591.15      598.39     12.66 o 
   1  10  10     1666.31     1743.78     35.33 o 
   2  10  10      279.21      286.18      9.55 o 
   3  10  10      348.13      323.92     10.97 o 
   4  10  10      128.15      108.51      8.95 o 
   5  10  10      108.36       98.39     21.89 o 
   6  10  10      109.33      122.99     24.37 o 
   7  10  10      301.60      319.68     20.95 o 
   8  10  10      161.20      157.57     37.04 o 
   9  10  10      317.41      315.91     18.37 o 
  -9  11  10      107.61       80.70     27.97 o 
  -8  11  10      131.17      122.28     40.64 o 
  -7  11  10       55.54       57.39     13.28 o 
  -6  11  10      140.82      141.14     27.31 o 
  -5  11  10      515.68      522.72     18.75 o 
  -4  11  10      159.26      158.33     27.78 o 
  -3  11  10      303.41      313.54     22.60 o 
  -2  11  10     1687.75     1721.12     43.11 o 
  -1  11  10      186.65      188.77     13.64 o 
   0  11  10       24.41       35.68      6.93 o 
   1  11  10      181.52      179.85      9.72 o 
   2  11  10     1697.82     1637.31     40.75 o 
   3  11  10      290.86      292.41     11.69 o 
   4  11  10      166.39      165.55     31.66 o 
   5  11  10      531.14      518.69     17.72 o 
   6  11  10      140.71      132.94     27.63 o 
   7  11  10       58.64       49.73     13.05 o 
   8  11  10      134.62      135.25     37.30 o 
   9  11  10      108.17       85.19     24.97 o 
  -8  12  10       63.08       56.27     15.72 o 
  -7  12  10       12.97       16.14      6.00 o 
  -6  12  10      433.40      441.93     19.96 o 
  -5  12  10      102.92       84.02     16.72 o 
  -4  12  10      375.00      398.33     17.93 o 
  -3  12  10      212.11      252.75     15.06 o 
  -2  12  10      114.49      106.58     19.79 o 
  -1  12  10       57.72       53.55     11.57 o 
   0  12  10      300.03      283.87     13.89 o 
   1  12  10       61.53       55.49     11.86 o 
   2  12  10      114.74      107.72     20.41 o 
   3  12  10      206.85      228.36     11.02 o 
   4  12  10      378.09      363.79     19.84 o 
   5  12  10      105.95       88.77     18.04 o 
   6  12  10      436.52      406.92     20.98 o 
   7  12  10       14.45       15.32      6.89 o 
   8  12  10       60.39       53.73     13.52 o 
  -7  13  10       55.50       47.13     14.21 o 
  -6  13  10       70.95       73.07     14.46 o 
  -5  13  10      142.52      133.55     26.03 o 
  -4  13  10       15.95       11.41      5.52 o 
  -3  13  10      212.20      209.97     16.94 o 
  -2  13  10      198.34      201.20     14.54 o 
  -1  13  10      104.02      114.15     24.78 o 
   0  13  10       19.16       19.27      5.60 o 
   1  13  10      105.02      106.33     18.93 o 
   2  13  10      191.14      187.43     26.72 o 
   3  13  10      215.04      190.20     17.78 o 
   4  13  10       15.86       20.60     11.53 o 
   5  13  10      140.18      128.41     26.46 o 
   6  13  10       72.60       72.18     24.17 o 
   7  13  10       52.63       44.03     15.42 o 
  -7  14  10      185.03      180.51     34.81 o 
  -6  14  10      139.17      143.36     24.21 o 
  -5  14  10      802.79      838.07     21.30 o 
  -4  14  10       49.77       51.15     10.94 o 
  -3  14  10       40.16       35.45      8.22 o 
  -2  14  10       81.65       73.85     16.67 o 
  -1  14  10      503.78      521.42     19.09 o 
   0  14  10      121.84      104.47     20.77 o 
   1  14  10      516.11      501.91     18.63 o 
   2  14  10       87.50       71.54     16.62 o 
   3  14  10       40.10       37.58     12.37 o 
   4  14  10       56.58       44.47     17.06 o 
   5  14  10      804.23      864.72     42.78 o 
   6  14  10      142.73      129.18     43.31 o 
   7  14  10      189.30      155.16     58.98 o 
  -6  15  10        3.29        6.82      9.17 o 
  -5  15  10      470.68      491.08     22.47 o 
  -4  15  10      745.08      869.12     29.11 o 
  -3  15  10      246.89      248.66     15.03 o 
  -2  15  10      343.72      380.94     16.15 o 
  -1  15  10      121.56      118.24     25.22 o 
   0  15  10      551.42      562.34     20.87 o 
   1  15  10      118.58      124.28     31.14 o 
   2  15  10      333.88      350.23     16.78 o 
   3  15  10      237.14      217.52     22.93 o 
   4  15  10      755.10      781.08     27.96 o 
   5  15  10      465.34      472.68     21.84 o 
   6  15  10        4.31       15.74     10.39 o 
  -5  16  10       81.56       60.22     19.81 o 
  -4  16  10       10.70       21.81      7.67 o 
  -3  16  10       47.35       45.09     11.59 o 
  -2  16  10      125.06      106.31     28.21 o 
  -1  16  10      246.79      229.32     51.49 o 
   0  16  10       49.57       43.34     13.33 o 
   1  16  10      260.55      253.63     18.90 o 
   2  16  10      122.86      122.50     33.63 o 
   3  16  10       49.47       31.18      9.80 o 
   4  16  10       11.13        9.69      9.18 o 
   5  16  10       84.31       50.27     20.33 o 
  -3  17  10      688.62      682.57     23.68 o 
  -2  17  10      168.68      156.89     41.36 o 
  -1  17  10      222.04      215.64     52.74 o 
   0  17  10       58.30       56.33     21.06 o 
   1  17  10      223.72      227.99     59.96 o 
   2  17  10      166.01      143.81     63.66 o 
   3  17  10      675.73      652.83     51.36 o 
   1   0  11      667.30      718.32     18.61 o 
   2   0  11     3289.19     3377.85     57.12 o 
   3   0  11      488.11      499.51     14.85 o 
   4   0  11      583.18      552.46     17.37 o 
   5   0  11     1419.27     1463.65     30.06 o 
   6   0  11      438.47      450.66     16.60 o 
   7   0  11      437.84      475.43     22.99 o 
   8   0  11      125.42      138.57     27.56 o 
   9   0  11        2.47        8.09      9.71 o 
  10   0  11       89.10       76.59     27.96 o 
  11   0  11        8.99        7.56     10.17 o 
 -11   1  11       93.48       68.27     29.99 o 
 -10   1  11      297.62      340.02     38.59 o 
  -9   1  11      144.04      140.43     31.29 o 
  -8   1  11      316.57      313.67     27.74 o 
  -7   1  11       71.32       67.34     17.07 o 
  -6   1  11      952.56      941.03     28.29 o 
  -5   1  11      587.59      622.04     18.85 o 
  -4   1  11      625.00      628.38     19.42 o 
  -3   1  11        8.67       20.21      5.41 o 
  -2   1  11      186.36      165.37      8.66 o 
  -1   1  11      283.44      290.80     10.12 o 
   0   1  11        3.95        9.93      2.69 o 
   1   1  11      284.51      283.58     15.38 o 
   2   1  11      188.33      174.31      4.53 o 
   3   1  11       10.35       19.25      6.29 o 
   4   1  11      622.01      625.52     12.85 o 
   5   1  11      574.38      532.01     11.45 o 
   6   1  11      922.40      901.78     28.41 o 
   7   1  11       68.46       62.95     15.26 o 
   8   1  11      295.99      300.93     21.77 o 
   9   1  11      145.70      130.07     38.35 o 
  10   1  11      302.01      311.21     34.93 o 
  11   1  11       90.46       81.48     33.36 o 
 -11   2  11       22.31       20.61     11.17 o 
 -10   2  11      184.38      184.01     73.46 o 
  -9   2  11      130.76      138.21     65.71 o 
  -8   2  11      213.38      243.93     58.42 o 
  -7   2  11      349.26      305.49     25.30 o 
  -6   2  11      860.34      789.36     24.49 o 
  -5   2  11      447.16      455.43     12.86 o 
  -4   2  11     5726.93     6058.75    154.62 o 
  -3   2  11      131.39      125.18      5.99 o 
  -2   2  11      136.58      120.63      8.59 o 
  -1   2  11     1207.69     1110.64     18.15 o 
   0   2  11      202.38      210.64      8.26 o 
   1   2  11     1193.92     1133.42     20.07 o 
   2   2  11      137.08      151.51     20.77 o 
   3   2  11      138.69      132.99      9.10 o 
   4   2  11     5686.15     5886.85     80.85 o 
   5   2  11      442.59      437.99     12.50 o 
   6   2  11      830.86      766.26     21.11 o 
   7   2  11      362.24      330.87     20.47 o 
   8   2  11      213.47      218.76     47.14 o 
   9   2  11      136.52      142.93     31.34 o 
  10   2  11      186.45      190.74     57.82 o 
  11   2  11       23.58       23.38     11.89 o 
 -11   3  11      105.26      100.50     57.05 o 
 -10   3  11       35.79       48.73     21.53 o 
  -9   3  11      116.53      104.17     34.14 o 
  -8   3  11      206.37      242.18     57.40 o 
  -7   3  11      143.34      176.41     35.46 o 
  -6   3  11       79.33       82.55      7.70 o 
  -5   3  11     3501.72     3600.04     52.19 o 
  -4   3  11     1621.14     1643.88     27.69 o 
  -3   3  11       10.18       11.39      2.44 o 
  -2   3  11      459.15      420.32     11.67 o 
  -1   3  11      570.89      606.96     15.11 o 
   0   3  11       17.04       13.41      3.36 o 
   1   3  11      585.32      616.72     17.88 o 
   2   3  11      471.87      465.69     17.06 o 
   3   3  11        6.45       10.60      3.35 o 
   4   3  11     1621.00     1649.58     30.07 o 
   5   3  11     3536.21     3543.80     46.46 o 
   6   3  11       81.10       89.76     15.58 o 
   7   3  11      150.31      148.71     24.69 o 
   8   3  11      211.95      235.41     23.39 o 
   9   3  11      117.10      107.81     23.38 o 
  10   3  11       35.24       36.64     19.99 o 
  11   3  11       98.23      103.19     41.81 o 
 -11   4  11       20.46       25.51     14.64 o 
 -10   4  11       29.54       22.06     13.32 o 
  -9   4  11      384.66      401.24     27.70 o 
  -8   4  11       38.65       57.38     14.63 o 
  -7   4  11       28.75       34.39     10.18 o 
  -6   4  11        9.08       10.75      7.72 o 
  -5   4  11      795.97      768.35     20.29 o 
  -4   4  11      559.53      540.08     13.50 o 
  -3   4  11     1616.72     1715.04     45.67 o 
  -2   4  11      566.98      593.99     12.09 o 
  -1   4  11      644.91      649.04     20.40 o 
   0   4  11        1.38        5.92      2.93 o 
   1   4  11      660.42      672.47     15.56 o 
   2   4  11      562.46      579.61     23.18 o 
   3   4  11     1612.69     1727.64     29.80 o 
   4   4  11      561.58      544.51     19.67 o 
   5   4  11      790.35      768.61     17.66 o 
   6   4  11        8.28        9.42      2.47 o 
   7   4  11       22.25       20.71      5.36 o 
   8   4  11       37.03       30.30      8.81 o 
   9   4  11      373.48      368.56     22.64 o 
  10   4  11       28.71       20.95      7.68 o 
  11   4  11       17.62       11.44      9.13 o 
 -10   5  11        2.91        8.15     13.78 o 
  -9   5  11        9.18        4.16      8.30 o 
  -8   5  11      347.50      378.29     88.80 o 
  -7   5  11      184.33      210.06     35.29 o 
  -6   5  11      447.29      410.95     19.29 o 
  -5   5  11     1307.41     1294.50     40.02 o 
  -4   5  11      844.60      836.67     16.18 o 
  -3   5  11      133.79      132.51      8.86 o 
  -2   5  11      346.92      352.25      9.33 o 
  -1   5  11      756.12      744.22     15.06 o 
   0   5  11      244.95      220.18      8.37 o 
   1   5  11      743.25      731.43     13.55 o 
   2   5  11      346.45      312.62     15.54 o 
   3   5  11      148.68      162.95     22.82 o 
   4   5  11      854.14      840.13     19.77 o 
   5   5  11     1329.91     1342.23     37.00 o 
   6   5  11      442.43      398.60     16.56 o 
   7   5  11      183.49      190.66     13.76 o 
   8   5  11      348.54      378.15     31.26 o 
   9   5  11        9.45       10.35      6.66 o 
  10   5  11        2.86       12.20      7.28 o 
 -10   6  11       42.65       52.86     24.89 o 
  -9   6  11       51.01       55.75     20.31 o 
  -8   6  11      516.91      505.33     19.65 o 
  -7   6  11       86.52       93.33     16.74 o 
  -6   6  11       70.11       72.86     15.31 o 
  -5   6  11     1185.88     1117.93     32.41 o 
  -4   6  11      590.48      560.58     13.62 o 
  -3   6  11     2057.33     1940.45     24.59 o 
  -2   6  11      241.07      242.26     10.51 o 
  -1   6  11      235.56      235.83     11.81 o 
   0   6  11       73.37       79.68      7.61 o 
   1   6  11      235.27      242.41     11.23 o 
   2   6  11      235.63      236.51      9.27 o 
   3   6  11     2031.65     2038.15     62.08 o 
   4   6  11      607.07      579.15     17.14 o 
   5   6  11     1192.78     1135.12     32.50 o 
   6   6  11       64.08       66.81     14.20 o 
   7   6  11       77.80       71.57     16.37 o 
   8   6  11      517.48      480.40     27.76 o 
   9   6  11       50.27       48.08     12.57 o 
  10   6  11       42.77       44.54     23.94 o 
 -10   7  11      227.67      241.84     29.90 o 
  -9   7  11       11.27       12.42      6.66 o 
  -8   7  11      968.61      960.30     23.38 o 
  -7   7  11       78.45       84.22     19.71 o 
  -6   7  11      103.57      103.77     18.46 o 
  -5   7  11      373.30      374.42     17.28 o 
  -4   7  11       33.77       36.61      6.59 o 
  -3   7  11     2677.96     2648.94     30.52 o 
  -2   7  11      205.29      200.56      9.86 o 
  -1   7  11      449.37      443.59     13.70 o 
   0   7  11     3441.39     3473.70     42.28 o 
   1   7  11      445.90      453.23     13.59 o 
   2   7  11      191.30      190.94     10.58 o 
   3   7  11     2647.85     2452.40     50.85 o 
   4   7  11       34.57       48.30     11.65 o 
   5   7  11      367.89      358.34     14.20 o 
   6   7  11      110.57      105.96     15.87 o 
   7   7  11       76.97       83.43     13.09 o 
   8   7  11      987.74      963.33     27.41 o 
   9   7  11       11.28        6.10      5.29 o 
  10   7  11      224.64      275.04     30.57 o 
 -10   8  11      194.50      171.17     20.14 o 
  -9   8  11      190.27      154.26     25.97 o 
  -8   8  11      272.85      262.99     20.92 o 
  -7   8  11      155.71      131.21     15.94 o 
  -6   8  11      206.62      230.60     18.46 o 
  -5   8  11      282.20      294.60     19.00 o 
  -4   8  11     1505.41     1578.66     36.55 o 
  -3   8  11       12.09       17.90      4.24 o 
  -2   8  11      814.45      816.07     16.55 o 
  -1   8  11      577.81      553.73     16.13 o 
   0   8  11        2.50        4.81      4.28 o 
   1   8  11      577.15      563.10     12.16 o 
   2   8  11      821.89      835.43     15.60 o 
   3   8  11       11.70       17.44      4.49 o 
   4   8  11     1534.64     1568.62     45.94 o 
   5   8  11      278.29      269.34     12.52 o 
   6   8  11      220.64      224.71     42.35 o 
   7   8  11      159.05      135.39     16.96 o 
   8   8  11      274.49      256.96     22.98 o 
   9   8  11      194.70      139.45     50.76 o 
  10   8  11      192.31      167.79     67.67 o 
  -9   9  11      100.98       98.33     36.04 o 
  -8   9  11       46.92       40.08      9.32 o 
  -7   9  11       64.67       85.20     16.35 o 
  -6   9  11       69.05       64.40     14.07 o 
  -5   9  11       24.84       27.20      6.83 o 
  -4   9  11      214.64      195.56     14.00 o 
  -3   9  11       60.49       79.29     11.59 o 
  -2   9  11      271.33      261.97     11.46 o 
  -1   9  11      320.61      302.23     11.57 o 
   0   9  11     1360.47     1487.94     31.17 o 
   1   9  11      317.90      289.41      9.18 o 
   2   9  11      253.11      225.68      7.82 o 
   3   9  11       59.27       70.51     10.24 o 
   4   9  11      212.60      207.87     18.05 o 
   5   9  11       24.04       24.53      6.60 o 
   6   9  11       66.39       57.37     14.47 o 
   7   9  11       64.74       76.12     16.77 o 
   8   9  11       45.31       36.30      9.79 o 
   9   9  11      102.87      105.59     34.49 o 
  -9  10  11       44.37       36.98     10.69 o 
  -8  10  11       31.55       32.23     19.13 o 
  -7  10  11      121.40      130.04     33.46 o 
  -6  10  11      225.93      249.53     48.07 o 
  -5  10  11       37.29       44.86      9.80 o 
  -4  10  11      672.19      631.76     14.88 o 
  -3  10  11      302.93      243.32     23.98 o 
  -2  10  11      200.22      186.44     10.01 o 
  -1  10  11      280.19      252.48      9.60 o 
   0  10  11      379.35      403.41     11.35 o 
   1  10  11      271.10      256.99     10.87 o 
   2  10  11      191.22      184.71      8.03 o 
   3  10  11      300.11      264.71     12.26 o 
   4  10  11      652.16      641.90     20.29 o 
   5  10  11       36.32       39.78     11.29 o 
   6  10  11      211.86      210.79     24.00 o 
   7  10  11      118.12      118.66     27.61 o 
   8  10  11       31.52       33.31     10.80 o 
   9  10  11       46.49       32.72     15.54 o 
  -8  11  11       38.95       38.33     13.46 o 
  -7  11  11      191.05      188.15     49.35 o 
  -6  11  11       87.71       89.25     15.39 o 
  -5  11  11      176.12      197.97     34.35 o 
  -4  11  11      297.18      324.55     17.32 o 
  -3  11  11        4.52       13.65      7.07 o 
  -2  11  11      200.75      184.42     17.48 o 
  -1  11  11      423.44      402.49     13.29 o 
   0  11  11     1005.82      987.08     23.80 o 
   1  11  11      413.02      387.89     13.04 o 
   2  11  11      210.03      212.01     11.25 o 
   3  11  11        5.86       12.14      4.84 o 
   4  11  11      295.43      292.39     17.82 o 
   5  11  11      186.09      202.20     18.86 o 
   6  11  11       89.36       78.78     20.04 o 
   7  11  11      191.27      199.57     23.15 o 
   8  11  11       40.03       33.46     14.33 o 
  -8  12  11       28.25       27.09     11.14 o 
  -7  12  11      193.49      242.08     19.42 o 
  -6  12  11      127.33      128.03     23.51 o 
  -5  12  11       67.00       58.70     10.80 o 
  -4  12  11      370.83      359.55     20.88 o 
  -3  12  11      817.08      846.58     21.01 o 
  -2  12  11      258.90      250.65     16.38 o 
  -1  12  11       80.28       82.47     17.22 o 
   0  12  11      138.91      139.03     24.66 o 
   1  12  11       79.75       78.69     15.02 o 
   2  12  11      255.38      199.07     21.31 o 
   3  12  11      811.57      823.43     26.18 o 
   4  12  11      362.39      338.64     20.78 o 
   5  12  11       66.17       40.58     12.39 o 
   6  12  11      131.10      134.79     29.87 o 
   7  12  11      187.58      226.40     18.86 o 
   8  12  11       27.09       22.71      8.12 o 
  -7  13  11       96.30       81.90     17.49 o 
  -6  13  11       14.52       10.67      6.39 o 
  -5  13  11      244.16      275.38     47.12 o 
  -4  13  11       31.06       30.29      6.79 o 
  -3  13  11      559.92      572.82     18.90 o 
  -2  13  11       23.38       30.89      9.42 o 
  -1  13  11      326.50      332.34     18.75 o 
   0  13  11        6.42       10.36      5.82 o 
   1  13  11      327.56      334.45     17.56 o 
   2  13  11       24.45       27.23      7.85 o 
   3  13  11      581.30      590.40     23.11 o 
   4  13  11       30.93       29.27      9.85 o 
   5  13  11      257.94      234.54     25.21 o 
   6  13  11       14.67       21.31     11.14 o 
   7  13  11       93.78       57.74     21.50 o 
  -6  14  11      124.47      110.78     23.39 o 
  -5  14  11       73.88       67.09     17.08 o 
  -4  14  11      152.59      166.25     34.75 o 
  -3  14  11      152.67      139.17     32.45 o 
  -2  14  11      116.04      113.67     20.57 o 
  -1  14  11      365.34      411.28     15.57 o 
   0  14  11       19.90       16.34      5.91 o 
   1  14  11      363.31      419.48     19.85 o 
   2  14  11      113.03       93.96     29.96 o 
   3  14  11      155.50      140.01     34.92 o 
   4  14  11      150.61      153.89     41.92 o 
   5  14  11       72.03       50.34     12.71 o 
   6  14  11      123.25       82.82     25.81 o 
  -5  15  11      206.32      186.25     43.33 o 
  -4  15  11       18.23       12.61      6.75 o 
  -3  15  11       39.45       43.68     13.41 o 
  -2  15  11       18.93       19.38      7.23 o 
  -1  15  11       57.55       69.05     18.26 o 
   0  15  11     1512.03     1575.65     49.68 o 
   1  15  11       58.70       78.68     23.63 o 
   2  15  11       17.32       20.67      7.83 o 
   3  15  11       34.77       39.12     12.11 o 
   4  15  11       17.48       16.00     12.41 o 
   5  15  11      200.53      199.25     24.68 o 
  -4  16  11      109.93       99.08     31.77 o 
  -3  16  11       40.40       38.54     12.01 o 
  -2  16  11       55.46       45.38     12.94 o 
  -1  16  11      217.45      215.24     54.96 o 
   0  16  11        0.49        7.09      4.43 o 
   1  16  11      214.93      228.25     22.21 o 
   2  16  11       60.93       50.85     23.07 o 
   3  16  11       41.99       41.08     16.58 o 
   4  16  11      112.02       82.45     40.57 o 
  -1  17  11       20.97       12.78      5.45 o 
   0  17  11     1001.22     1130.05     47.53 o 
   1  17  11       20.66       19.02      9.93 o 
   0   0  12      332.22      334.59     15.13 o 
   1   0  12     2846.97     2862.90     37.46 o 
   2   0  12     1040.74     1025.32     24.04 o 
   3   0  12      720.77      698.00     22.21 o 
   4   0  12       37.51       30.82      8.17 o 
   5   0  12     1114.99     1150.47     30.39 o 
   6   0  12       69.91       57.21     12.38 o 
   7   0  12      713.02      689.21     20.20 o 
   8   0  12       37.39       43.83     10.54 o 
   9   0  12      374.58      382.52     91.15 o 
  10   0  12      167.97      142.97     51.68 o 
 -10   1  12        7.35        9.05     13.62 o 
  -9   1  12      129.46      127.34     38.28 o 
  -8   1  12       12.29       16.54      8.91 o 
  -7   1  12       94.95       97.00     10.77 o 
  -6   1  12      762.35      757.06     27.04 o 
  -5   1  12      329.54      307.47     20.57 o 
  -4   1  12     2726.53     2613.62     44.32 o 
  -3   1  12      285.06      127.74     65.69 o 
  -2   1  12      150.90      115.40     14.16 o 
  -1   1  12     1204.37     1192.56     18.80 o 
   0   1  12      409.28      385.22     13.24 o 
   1   1  12     1205.43     1216.36     25.06 o 
   2   1  12      145.54      124.96      8.59 o 
   3   1  12      261.36      251.92     21.62 o 
   4   1  12     2744.16     2697.81     44.02 o 
   5   1  12      322.76      297.51     20.68 o 
   6   1  12      769.25      753.36     26.75 o 
   7   1  12       88.16       95.88     21.97 o 
   8   1  12       12.83       12.12      5.01 o 
   9   1  12      127.98      142.40     34.31 o 
  10   1  12        7.55        8.60     10.01 o 
 -10   2  12      196.73      191.30     59.47 o 
  -9   2  12      366.56      334.54     93.74 o 
  -8   2  12        0.27        6.31      7.04 o 
  -7   2  12     1209.71     1311.54     41.62 o 
  -6   2  12      142.89      155.70     14.69 o 
  -5   2  12     1200.35     1201.18     33.63 o 
  -4   2  12      244.94      255.41     21.22 o 
  -3   2  12      376.50      363.96     13.37 o 
  -2   2  12       28.89       23.21      5.43 o 
  -1   2  12      233.03      228.05     10.51 o 
   0   2  12       60.87       60.70     12.55 o 
   1   2  12      228.60      205.39      8.41 o 
   2   2  12       32.53       30.47      6.89 o 
   3   2  12      365.74      339.58     14.53 o 
   4   2  12      262.19      258.43     10.64 o 
   5   2  12     1211.88     1166.11     29.94 o 
   6   2  12      147.20      178.72     19.48 o 
   7   2  12     1216.42     1241.73     25.90 o 
   8   2  12        0.25        0.49      7.74 o 
   9   2  12      373.44      340.73     35.20 o 
  10   2  12      192.60      180.99     54.28 o 
 -10   3  12      133.73      123.28     49.18 o 
  -9   3  12       51.10       59.18     31.85 o 
  -8   3  12      849.40      835.47     32.33 o 
  -7   3  12      274.13      321.17     55.59 o 
  -6   3  12      304.58      347.22     47.68 o 
  -5   3  12      880.20      890.46     26.81 o 
  -4   3  12      220.58      205.22     13.98 o 
  -3   3  12      193.61      182.36      9.59 o 
  -2   3  12       22.34       18.70      4.19 o 
  -1   3  12      540.67      572.90     16.38 o 
   0   3  12      953.80      955.00     24.44 o 
   1   3  12      534.25      573.09     12.54 o 
   2   3  12       27.08       27.55      6.38 o 
   3   3  12      191.96      198.27     13.41 o 
   4   3  12      221.33      189.58      9.96 o 
   5   3  12      866.17      864.88     22.82 o 
   6   3  12      318.96      334.62     17.36 o 
   7   3  12      279.02      272.80     21.64 o 
   8   3  12      844.75      891.43     25.02 o 
   9   3  12       49.45       53.81     16.56 o 
  10   3  12      125.17      122.64     44.61 o 
 -10   4  12      306.32      327.90     37.10 o 
  -9   4  12      104.68       97.45     29.14 o 
  -8   4  12       23.66       39.18     11.02 o 
  -7   4  12      421.02      429.58     32.05 o 
  -6   4  12     1589.97     1605.69     45.90 o 
  -5   4  12      105.72       98.70      7.27 o 
  -4   4  12      236.67      266.03     11.56 o 
  -3   4  12     1419.07     1401.22     22.35 o 
  -2   4  12      116.10      137.47     14.78 o 
  -1   4  12      556.48      551.54     16.20 o 
   0   4  12       44.41       46.14      7.48 o 
   1   4  12      561.85      557.21     14.14 o 
   2   4  12      103.65      126.54     21.53 o 
   3   4  12     1409.72     1390.27     31.35 o 
   4   4  12      221.49      216.56     13.23 o 
   5   4  12      102.43       93.40      8.29 o 
   6   4  12     1596.21     1731.57     41.96 o 
   7   4  12      415.85      415.67     21.74 o 
   8   4  12       24.34       38.77     13.15 o 
   9   4  12      102.63       92.09     25.42 o 
  10   4  12      298.14      281.95     30.60 o 
 -10   5  12       50.72       55.05     26.63 o 
  -9   5  12       31.83       28.91     13.36 o 
  -8   5  12     1047.51     1198.12     37.33 o 
  -7   5  12       92.80      104.88     25.87 o 
  -6   5  12      169.42      174.67     35.22 o 
  -5   5  12      609.70      617.55     26.76 o 
  -4   5  12     1235.54     1196.86     29.43 o 
  -3   5  12      500.66      477.73     13.78 o 
  -2   5  12     2691.38     2676.05     34.42 o 
  -1   5  12      376.28      398.89     14.31 o 
   0   5  12     2367.68     2432.87     38.31 o 
   1   5  12      376.93      384.60     12.68 o 
   2   5  12     2678.23     2401.20    168.15 o 
   3   5  12      497.71      474.58     15.14 o 
   4   5  12     1239.18     1197.63     38.58 o 
   5   5  12      615.32      610.63     23.79 o 
   6   5  12      179.64      149.95     12.97 o 
   7   5  12       95.44      120.99     21.87 o 
   8   5  12     1057.42     1097.87     27.50 o 
   9   5  12       32.44       31.17     13.32 o 
  10   5  12       46.94       42.17     13.39 o 
 -10   6  12       29.04       21.43      7.54 o 
  -9   6  12       41.02       48.66     13.20 o 
  -8   6  12      132.39      132.83     24.08 o 
  -7   6  12      369.01      362.73     53.34 o 
  -6   6  12       50.70       35.44      8.70 o 
  -5   6  12      672.97      644.21     24.22 o 
  -4   6  12      824.36      803.38     24.21 o 
  -3   6  12      584.51      577.19     13.18 o 
  -2   6  12     2155.62     2131.70     28.34 o 
  -1   6  12      919.16      876.58     16.93 o 
   0   6  12      789.75      782.14     15.46 o 
   1   6  12      902.12      884.98     17.35 o 
   2   6  12     2135.06     2059.60     29.69 o 
   3   6  12      572.85      585.25     18.01 o 
   4   6  12      791.29      766.38     24.38 o 
   5   6  12      680.83      644.99     23.03 o 
   6   6  12       53.56       46.58     11.83 o 
   7   6  12      380.07      345.93     28.72 o 
   8   6  12      129.72      130.84     27.69 o 
   9   6  12       44.38       46.94     15.18 o 
  10   6  12       25.87       29.84     10.89 o 
  -9   7  12       60.17       70.20     17.43 o 
  -8   7  12      235.10      245.54     18.81 o 
  -7   7  12      107.72      130.82     20.04 o 
  -6   7  12      223.38      244.85     23.07 o 
  -5   7  12      473.05      509.02     18.54 o 
  -4   7  12       36.60       42.63      7.74 o 
  -3   7  12     1645.91     1588.12     30.72 o 
  -2   7  12      147.56      136.67      8.74 o 
  -1   7  12     1143.05     1155.21     21.91 o 
   0   7  12      225.91      244.34      9.68 o 
   1   7  12     1140.10     1125.54     27.11 o 
   2   7  12      156.15      159.42      8.39 o 
   3   7  12     1643.71     1625.83     44.08 o 
   4   7  12       36.07       33.95      6.85 o 
   5   7  12      477.76      508.64     21.59 o 
   6   7  12      222.24      221.00     17.07 o 
   7   7  12      110.44      120.68     12.84 o 
   8   7  12      238.94      242.80     41.26 o 
   9   7  12       61.22       60.54     19.16 o 
  -9   8  12      394.38      414.21     21.82 o 
  -8   8  12       84.59       99.42     18.51 o 
  -7   8  12      187.88      191.02     19.10 o 
  -6   8  12        0.78        6.36      4.16 o 
  -5   8  12      123.62      113.10     19.25 o 
  -4   8  12       81.69       90.75     15.02 o 
  -3   8  12     1278.75     1315.42     32.29 o 
  -2   8  12      895.66      850.01     23.55 o 
  -1   8  12      187.83      207.27     10.21 o 
   0   8  12       41.81       36.84      7.28 o 
   1   8  12      171.77      187.94     10.69 o 
   2   8  12      888.16      895.99     23.64 o 
   3   8  12     1297.99     1326.01     40.20 o 
   4   8  12       83.34       85.21     16.11 o 
   5   8  12      118.92      115.31     19.47 o 
   6   8  12        0.92        7.06      7.71 o 
   7   8  12      176.69      180.20     20.22 o 
   8   8  12       82.57       86.02     27.68 o 
   9   8  12      377.83      424.51     26.50 o 
  -9   9  12       14.79       13.77      6.75 o 
  -8   9  12      293.11      258.58     30.60 o 
  -7   9  12       38.76       39.76      9.02 o 
  -6   9  12       22.80       24.26      6.85 o 
  -5   9  12      499.28      504.03     15.45 o 
  -4   9  12      209.37      186.63     13.99 o 
  -3   9  12      100.79      115.16     16.12 o 
  -2   9  12      315.11      274.36     11.44 o 
  -1   9  12      589.24      610.04     18.68 o 
   0   9  12      903.44      904.79     23.05 o 
   1   9  12      594.31      579.34     16.76 o 
   2   9  12      315.23      288.49      8.90 o 
   3   9  12       99.86      124.07     25.97 o 
   4   9  12      212.19      190.87     38.45 o 
   5   9  12      514.54      511.38     17.30 o 
   6   9  12       22.96       24.82      6.49 o 
   7   9  12       41.26       35.41     11.00 o 
   8   9  12      290.56      255.02     17.46 o 
   9   9  12       15.67       24.02     10.51 o 
  -8  10  12       79.66       66.01     19.61 o 
  -7  10  12      646.28      713.83     23.63 o 
  -6  10  12       22.97       25.01      7.71 o 
  -5  10  12       88.71       97.76     21.95 o 
  -4  10  12      125.58      131.05     16.81 o 
  -3  10  12      588.56      594.40     13.89 o 
  -2  10  12       24.46       22.58      5.07 o 
  -1  10  12     1699.80     1728.86     32.30 o 
   0  10  12      583.57      595.65     15.49 o 
   1  10  12     1689.03     1662.24     85.05 o 
   2  10  12       26.33       23.43      6.85 o 
   3  10  12      583.37      602.92     18.20 o 
   4  10  12      125.51      116.17     21.22 o 
   5  10  12       90.31       89.00     19.67 o 
   6  10  12       22.45       26.49     11.04 o 
   7  10  12      638.45      662.08     22.54 o 
   8  10  12       80.98       61.70     25.03 o 
  -8  11  12      117.71      108.05     28.69 o 
  -7  11  12       10.57       19.65      8.01 o 
  -6  11  12      610.67      631.67     22.42 o 
  -5  11  12       46.06       47.70     11.04 o 
  -4  11  12        8.40        6.88      5.70 o 
  -3  11  12       87.37       99.71     16.09 o 
  -2  11  12      174.94      179.47     31.36 o 
  -1  11  12      147.78      146.32     23.49 o 
   0  11  12      597.25      577.37     23.09 o 
   1  11  12      149.65      135.46      8.77 o 
   2  11  12      186.13      181.12     13.40 o 
   3  11  12       84.84       89.86     18.57 o 
   4  11  12        8.77        8.80      7.11 o 
   5  11  12       51.89       42.51     12.09 o 
   6  11  12      619.08      614.29     24.36 o 
   7  11  12       10.41       17.99      8.52 o 
   8  11  12      120.21       94.86     33.76 o 
  -7  12  12      103.34      109.74     36.55 o 
  -6  12  12      165.72      169.25     29.39 o 
  -5  12  12      138.09      140.01     24.79 o 
  -4  12  12      154.98      165.70     21.26 o 
  -3  12  12      164.33      165.90     31.05 o 
  -2  12  12      348.23      383.28     16.98 o 
  -1  12  12        9.07        5.48      4.38 o 
   0  12  12      303.94      309.30     14.42 o 
   1  12  12       10.07        7.25      5.90 o 
   2  12  12      354.75      376.76     31.63 o 
   3  12  12      160.68      124.39     38.63 o 
   4  12  12      146.64      137.71     27.84 o 
   5  12  12      137.70      108.75     36.06 o 
   6  12  12      162.45      153.38     42.78 o 
   7  12  12      103.01       91.69     38.42 o 
  -6  13  12      212.45      190.73     35.73 o 
  -5  13  12       27.20       33.96      8.79 o 
  -4  13  12      135.24      120.91     22.29 o 
  -3  13  12      243.70      245.51     21.43 o 
  -2  13  12      148.93      161.68     32.19 o 
  -1  13  12      146.58      124.50     26.83 o 
   0  13  12       13.23        6.08      6.64 o 
   1  13  12      144.69      109.27     31.20 o 
   2  13  12      151.13      162.23     40.56 o 
   3  13  12      241.37      239.46     24.78 o 
   4  13  12      135.88      125.64     34.21 o 
   5  13  12       27.35       33.53     14.77 o 
   6  13  12      207.30      164.59     46.33 o 
  -5  14  12       89.47       90.92     26.31 o 
  -4  14  12      785.89      901.63     25.45 o 
  -3  14  12       81.05       84.29     21.47 o 
  -2  14  12      388.84      443.33     18.79 o 
  -1  14  12      205.22      204.36     13.92 o 
   0  14  12       46.49       45.43     14.92 o 
   1  14  12      206.28      202.88     21.06 o 
   2  14  12      383.19      417.28     50.22 o 
   3  14  12       79.57       81.37     20.37 o 
   4  14  12      781.52      887.49     29.53 o 
   5  14  12       88.43       81.65     35.86 o 
  -4  15  12      144.67      110.53     25.62 o 
  -3  15  12       99.23      121.84     25.90 o 
  -2  15  12      374.57      351.90     18.60 o 
  -1  15  12      134.75      136.82     33.41 o 
   0  15  12       10.57       12.85      8.07 o 
   1  15  12      133.82      139.84     20.45 o 
   2  15  12      374.51      387.56     35.30 o 
   3  15  12      102.30      101.35     38.22 o 
   4  15  12      146.70      104.13     35.24 o 
  -2  16  12       90.75       88.64     25.40 o 
  -1  16  12       25.99       26.45     11.81 o 
   0  16  12       14.33       13.21      6.84 o 
   1  16  12       21.97       17.92      6.66 o 
   2  16  12       87.36       72.43     20.39 o 
   1   0  13      831.13      825.73     16.80 o 
   2   0  13       34.56       34.23      7.28 o 
   3   0  13        2.72        6.53      5.79 o 
   4   0  13      791.63      762.85     25.48 o 
   5   0  13      256.32      230.20     26.92 o 
   6   0  13       53.21       50.53     11.37 o 
   7   0  13      430.77      383.61     17.13 o 
   8   0  13      383.99      406.65     70.03 o 
   9   0  13        8.47       20.67      9.02 o 
  10   0  13      500.09      574.99     31.44 o 
 -10   1  13       39.37       37.01     14.70 o 
  -9   1  13      104.86      136.49     35.42 o 
  -8   1  13      322.70      381.19     62.22 o 
  -7   1  13      390.68      413.11     33.07 o 
  -6   1  13      841.10      831.28     25.03 o 
  -5   1  13      662.87      678.64     28.33 o 
  -4   1  13      251.23      282.17     15.82 o 
  -3   1  13     1467.69     1479.08     28.73 o 
  -2   1  13      365.28      321.74     11.77 o 
  -1   1  13     1233.34     1206.10     20.90 o 
   0   1  13       32.38       34.95      7.76 o 
   1   1  13     1261.79     1263.87     56.61 o 
   2   1  13      383.70      361.07     18.21 o 
   3   1  13     1482.74     1497.21     30.96 o 
   4   1  13      255.66      286.53     20.64 o 
   5   1  13      665.06      677.32     24.44 o 
   6   1  13      840.08      815.44     30.73 o 
   7   1  13      381.81      381.77     23.48 o 
   8   1  13      308.59      365.16     58.82 o 
   9   1  13      104.06      137.07     32.17 o 
  10   1  13       36.13       31.47     12.92 o 
 -10   2  13      144.90      148.33     55.63 o 
  -9   2  13      230.17      277.37     51.01 o 
  -8   2  13      588.67      620.54     30.24 o 
  -7   2  13      347.00      396.14     66.33 o 
  -6   2  13      100.33       88.32      8.89 o 
  -5   2  13      225.34      212.51     16.06 o 
  -4   2  13     2447.34     2481.87     59.81 o 
  -3   2  13      521.81      521.64     16.62 o 
  -2   2  13      736.80      723.14     19.36 o 
  -1   2  13     1444.72     1367.54     35.82 o 
   0   2  13      228.43      203.22      9.59 o 
   1   2  13     1474.16     1288.21     99.72 o 
   2   2  13      753.26      754.95     22.45 o 
   3   2  13      538.91      545.64     23.24 o 
   4   2  13     2491.43     2516.54     53.25 o 
   5   2  13      226.92      218.76     23.29 o 
   6   2  13      105.95      102.52     22.94 o 
   7   2  13      333.03      319.49     22.99 o 
   8   2  13      586.92      600.21     20.69 o 
   9   2  13      233.01      243.21     52.66 o 
  10   2  13      145.11      159.38     41.18 o 
 -10   3  13        4.27       13.23      8.13 o 
  -9   3  13       53.79       44.11     12.76 o 
  -8   3  13      167.90      165.73     32.69 o 
  -7   3  13      452.84      436.47     70.95 o 
  -6   3  13      182.71      183.33     34.77 o 
  -5   3  13      568.81      588.99     20.96 o 
  -4   3  13     1323.80     1328.61     33.43 o 
  -3   3  13      236.41      250.85     16.73 o 
  -2   3  13     1252.10     1195.83     24.53 o 
  -1   3  13       91.26      100.28     17.29 o 
   0   3  13      907.30      866.57     19.11 o 
   1   3  13       86.98       98.08      7.53 o 
   2   3  13     1231.12     1181.43     27.48 o 
   3   3  13      239.13      237.45     17.08 o 
   4   3  13     1311.74     1352.29     47.74 o 
   5   3  13      557.89      532.28     22.88 o 
   6   3  13      175.71      171.37     32.24 o 
   7   3  13      442.29      423.25     23.36 o 
   8   3  13      160.76      184.29     32.33 o 
   9   3  13       56.75       33.31     10.80 o 
  10   3  13        3.92       11.87      6.76 o 
 -10   4  13        8.61       15.32      9.04 o 
  -9   4  13      933.48     1009.11     34.56 o 
  -8   4  13      155.53      159.30     34.16 o 
  -7   4  13       76.58       90.02     18.56 o 
  -6   4  13      101.77      103.54     22.87 o 
  -5   4  13      313.22      285.48     31.20 o 
  -4   4  13       22.15       25.33      5.40 o 
  -3   4  13      172.29      169.89     13.79 o 
  -2   4  13     1144.71     1067.18     21.80 o 
  -1   4  13       24.58       32.41      6.65 o 
   0   4  13       23.20       24.05      4.36 o 
   1   4  13       18.47       22.36      5.08 o 
   2   4  13     1153.80     1075.51     24.97 o 
   3   4  13      169.72      168.61     10.98 o 
   4   4  13       23.19       25.87      7.47 o 
   5   4  13      310.01      263.09     14.79 o 
   6   4  13      103.93      114.93     25.05 o 
   7   4  13       72.83       82.99     18.07 o 
   8   4  13      159.47      149.31     29.54 o 
   9   4  13      943.24      961.40     27.51 o 
  10   4  13        9.17       18.48     13.66 o 
 -10   5  13       40.38       30.37     13.73 o 
  -9   5  13      446.63      490.21     38.39 o 
  -8   5  13       69.55       52.52     15.85 o 
  -7   5  13      102.39      114.65     17.13 o 
  -6   5  13      141.65      158.40     25.20 o 
  -5   5  13      340.77      316.74     44.00 o 
  -4   5  13      731.59      737.02     23.15 o 
  -3   5  13      107.96       92.33      9.79 o 
  -2   5  13      871.17      836.99     17.01 o 
  -1   5  13      437.67      451.16     13.01 o 
   0   5  13        7.85       13.80      4.50 o 
   1   5  13      440.64      445.53     11.83 o 
   2   5  13      885.26      876.73     21.19 o 
   3   5  13      120.10       95.86     15.52 o 
   4   5  13      723.56      716.08     24.33 o 
   5   5  13      322.00      266.92     14.83 o 
   6   5  13      150.14      160.35     34.23 o 
   7   5  13      101.30      112.56     23.77 o 
   8   5  13       68.12       59.06     14.91 o 
   9   5  13      445.07      456.95     26.82 o 
  10   5  13       39.52       23.10     13.11 o 
  -9   6  13      200.36      221.66     22.90 o 
  -8   6  13      379.76      380.32     23.46 o 
  -7   6  13       28.22       26.79      7.39 o 
  -6   6  13      161.12      169.23     25.34 o 
  -5   6  13      103.19       99.59     20.60 o 
  -4   6  13      531.22      564.80     19.70 o 
  -3   6  13      817.14      783.85     21.20 o 
  -2   6  13      363.78      357.30     10.45 o 
  -1   6  13      332.56      357.35     13.81 o 
   0   6  13      360.77      377.35     11.69 o 
   1   6  13      320.43      341.77     10.30 o 
   2   6  13      378.92      363.36     15.18 o 
   3   6  13      836.05      855.20     27.84 o 
   4   6  13      520.08      557.81     21.34 o 
   5   6  13       98.14       87.63     16.63 o 
   6   6  13      169.19      152.98     26.47 o 
   7   6  13       30.44       24.54     11.42 o 
   8   6  13      374.25      384.33     19.98 o 
   9   6  13      197.31      193.01     42.86 o 
  -9   7  13      147.43      151.40     37.67 o 
  -8   7  13      114.06      118.78     25.15 o 
  -7   7  13       19.60       19.82      6.05 o 
  -6   7  13     1260.92     1318.80     44.42 o 
  -5   7  13       14.66       24.55      6.81 o 
  -4   7  13      308.49      301.65     18.75 o 
  -3   7  13     1208.38     1256.38     31.04 o 
  -2   7  13      146.00      146.05     11.16 o 
  -1   7  13     1397.80     1496.64     37.31 o 
   0   7  13       12.23       10.24      3.18 o 
   1   7  13     1375.99     1370.48     33.47 o 
   2   7  13      151.62      162.91     18.49 o 
   3   7  13     1223.20     1204.94     36.36 o 
   4   7  13      308.71      301.05     17.60 o 
   5   7  13       16.55       24.95      5.73 o 
   6   7  13     1257.94     1229.79     46.63 o 
   7   7  13       22.33       22.23      8.19 o 
   8   7  13      109.88      124.94     32.82 o 
   9   7  13      152.87      167.71     37.09 o 
  -9   8  13      152.45      193.84     32.49 o 
  -8   8  13       45.42       43.09     11.93 o 
  -7   8  13       44.00       30.82      8.02 o 
  -6   8  13       13.20       17.13      5.61 o 
  -5   8  13      378.61      390.17     20.23 o 
  -4   8  13      753.27      744.50     17.73 o 
  -3   8  13      125.00      116.93     11.98 o 
  -2   8  13      644.65      622.81     14.45 o 
  -1   8  13      118.98      113.38     17.69 o 
   0   8  13      145.66      136.11     11.75 o 
   1   8  13      118.22      105.79      8.99 o 
   2   8  13      629.98      599.03     21.61 o 
   3   8  13      130.98      121.44     26.90 o 
   4   8  13      742.81      750.51     20.58 o 
   5   8  13      372.79      353.50     15.62 o 
   6   8  13       10.37       15.48      6.24 o 
   7   8  13       44.62       37.23     13.75 o 
   8   8  13       44.86       34.95     13.27 o 
   9   8  13      151.93      142.02     45.74 o 
  -8   9  13      100.61       91.85     24.72 o 
  -7   9  13      102.33       82.66     17.43 o 
  -6   9  13       81.87       84.16     17.61 o 
  -5   9  13      245.06      226.91     15.21 o 
  -4   9  13      202.34      191.74     23.90 o 
  -3   9  13       47.61       46.17      8.18 o 
  -2   9  13       31.80       25.09      6.19 o 
  -1   9  13      188.09      197.80     16.53 o 
   0   9  13      906.16      918.43     20.48 o 
   1   9  13      189.90      178.99     10.30 o 
   2   9  13       36.22       39.13     10.09 o 
   3   9  13       48.38       47.08     13.15 o 
   4   9  13      201.32      200.07     19.98 o 
   5   9  13      247.78      237.96     19.10 o 
   6   9  13       87.22       74.75     23.79 o 
   7   9  13      107.68       95.30     34.22 o 
   8   9  13      102.49       94.97     30.58 o 
  -8  10  13      143.60      140.05     33.47 o 
  -7  10  13       11.81       11.57      6.42 o 
  -6  10  13       67.89       67.91     17.28 o 
  -5  10  13       47.34       58.88     11.69 o 
  -4  10  13      543.79      536.68     23.17 o 
  -3  10  13      187.87      207.25     19.79 o 
  -2  10  13       69.27       75.27     12.96 o 
  -1  10  13      463.18      445.91     12.54 o 
   0  10  13       22.54       27.22      6.21 o 
   1  10  13      465.43      442.86     14.32 o 
   2  10  13       72.97       60.95     16.82 o 
   3  10  13      187.41      191.36     15.52 o 
   4  10  13      553.61      544.79     18.51 o 
   5  10  13       51.56       49.84     13.84 o 
   6  10  13       65.53       53.14     18.56 o 
   7  10  13       11.56       16.00      6.36 o 
   8  10  13      140.27      136.21     32.48 o 
  -7  11  13      106.04       87.93     26.02 o 
  -6  11  13       81.38       71.05     18.89 o 
  -5  11  13      161.77      182.71     26.88 o 
  -4  11  13       51.84       46.04     12.49 o 
  -3  11  13      228.70      225.14     32.44 o 
  -2  11  13       75.19       80.26     11.75 o 
  -1  11  13      177.02      168.22     15.97 o 
   0  11  13      136.10      152.60     10.81 o 
   1  11  13      182.59      184.01     35.21 o 
   2  11  13       76.09       71.87     17.87 o 
   3  11  13      229.45      207.68     15.23 o 
   4  11  13       48.02       36.95     11.56 o 
   5  11  13      161.98      184.96     19.08 o 
   6  11  13       76.77       52.66     17.78 o 
   7  11  13      103.27       86.93     32.38 o 
  -6  12  13      169.49      184.94     24.16 o 
  -5  12  13      208.60      214.86     38.53 o 
  -4  12  13      131.06      125.96     19.12 o 
  -3  12  13      216.70      214.78     36.36 o 
  -2  12  13      398.08      379.24     20.86 o 
  -1  12  13      236.70      214.26     18.97 o 
   0  12  13     1394.43     1379.07     57.48 o 
   1  12  13      240.09      208.03     23.44 o 
   2  12  13      404.26      383.79     19.53 o 
   3  12  13      216.44      165.31     56.08 o 
   4  12  13      134.05      112.44     36.22 o 
   5  12  13      209.35      193.68     54.70 o 
   6  12  13      168.48      167.31     24.17 o 
  -6  13  13        2.55        6.67      5.02 o 
  -5  13  13      397.66      402.34     18.14 o 
  -4  13  13       57.72       58.03     14.49 o 
  -3  13  13      280.65      305.18     17.43 o 
  -2  13  13       76.72       62.11     15.45 o 
  -1  13  13      391.63      410.01     17.83 o 
   0  13  13       16.59       13.94      9.92 o 
   1  13  13      393.45      372.23     23.49 o 
   2  13  13       75.93       62.69     15.85 o 
   3  13  13      264.73      262.73     52.58 o 
   4  13  13       59.23       57.60     20.52 o 
   5  13  13      385.44      382.31     20.59 o 
   6  13  13        2.03        4.26     11.17 o 
  -5  14  13      301.69      355.21     20.14 o 
  -4  14  13       23.81       24.19      7.59 o 
  -3  14  13       36.76       33.83      9.98 o 
  -2  14  13      126.00      112.25     25.00 o 
  -1  14  13      161.18      225.42     28.92 o 
   0  14  13       71.95       63.80     21.61 o 
   1  14  13      158.77      172.42     36.28 o 
   2  14  13      121.41       97.56     32.56 o 
   3  14  13       34.55       34.60     11.72 o 
   4  14  13       23.38       22.46      9.38 o 
   5  14  13      300.06      311.56     20.74 o 
  -3  15  13       43.64       37.04     11.51 o 
  -2  15  13       59.29       54.73     16.84 o 
  -1  15  13        6.35        8.50      7.79 o 
   0  15  13       36.08       39.42     15.77 o 
   1  15  13        5.40        4.55     10.74 o 
   2  15  13       55.68       45.91     18.80 o 
   3  15  13       48.31       37.41     14.97 o 
   0   0  14      650.39      663.88     25.78 o 
   1   0  14      170.85      146.64     24.70 o 
   2   0  14     1230.74     1187.05     56.38 o 
   3   0  14       16.03       21.25      6.45 o 
   4   0  14       21.68       27.68      6.71 o 
   5   0  14       33.29       27.46      7.53 o 
   6   0  14      802.91      872.05     22.21 o 
   7   0  14      300.52      320.73     56.42 o 
   8   0  14       10.15        9.45      7.33 o 
   9   0  14        1.14        4.25      6.33 o 
  10   0  14       36.93       31.49     10.83 o 
 -10   1  14       32.87       36.55     13.78 o 
  -9   1  14       74.44       88.69     24.95 o 
  -8   1  14      188.31      219.40     42.30 o 
  -7   1  14      178.08      193.64     34.00 o 
  -6   1  14      219.42      235.60     16.95 o 
  -5   1  14       47.92       55.40     11.74 o 
  -4   1  14      226.34      236.93     17.34 o 
  -3   1  14      177.45      205.80     16.80 o 
  -2   1  14      107.95      116.97     18.92 o 
  -1   1  14      505.88      474.27     17.45 o 
   0   1  14       10.20       32.52      9.40 o 
   1   1  14      495.02      504.33     16.96 o 
   2   1  14      101.70      114.74     25.43 o 
   3   1  14      177.57      236.93     34.44 o 
   4   1  14      214.62      231.37     17.65 o 
   5   1  14       52.32       60.79     12.89 o 
   6   1  14      222.68      238.01     26.46 o 
   7   1  14      182.03      183.22     38.65 o 
   8   1  14      187.35      218.48     37.79 o 
   9   1  14       72.66       77.23     22.65 o 
  10   1  14       34.56       33.81     29.78 o 
  -9   2  14       19.79       17.81      8.64 o 
  -8   2  14      111.38      104.51     28.91 o 
  -7   2  14      133.36      158.18     27.86 o 
  -6   2  14      285.18      296.25     50.37 o 
  -5   2  14      270.56      266.97     16.63 o 
  -4   2  14       37.08       31.81      8.40 o 
  -3   2  14      304.04      306.21     15.47 o 
  -2   2  14      604.16      594.39     17.62 o 
  -1   2  14     1049.24     1026.66     22.03 o 
   0   2  14       55.01       58.68     13.61 o 
   1   2  14     1073.26     1057.95     35.29 o 
   2   2  14      587.39      576.55     20.19 o 
   3   2  14      290.49      279.69     29.44 o 
   4   2  14       38.01       34.76      9.36 o 
   5   2  14      277.15      273.90     20.65 o 
   6   2  14      277.21      266.69     17.58 o 
   7   2  14      130.93      149.93     32.56 o 
   8   2  14      119.66      106.07     25.05 o 
   9   2  14       18.27       23.13     12.07 o 
  -9   3  14      116.85      104.67     33.84 o 
  -8   3  14       91.17       91.21     18.83 o 
  -7   3  14       65.70       86.27     25.47 o 
  -6   3  14      149.25      155.79     32.72 o 
  -5   3  14      331.84      333.54     31.28 o 
  -4   3  14      915.37      902.53     28.65 o 
  -3   3  14      326.35      274.79     15.96 o 
  -2   3  14       89.07       94.04     16.50 o 
  -1   3  14     1147.86     1164.60     26.50 o 
   0   3  14     1797.56     1917.80     36.36 o 
   1   3  14     1155.72     1240.19     32.49 o 
   2   3  14       85.14       94.86     19.79 o 
   3   3  14      314.84      254.03     13.16 o 
   4   3  14      927.39      908.66     34.57 o 
   5   3  14      336.73      313.62     25.36 o 
   6   3  14      141.41      143.13     26.61 o 
   7   3  14       70.99       82.15     18.30 o 
   8   3  14       86.63       88.64     17.82 o 
   9   3  14      113.81      118.59     34.01 o 
  -9   4  14      190.92      168.97     49.31 o 
  -8   4  14      177.80      189.95     31.90 o 
  -7   4  14      390.15      392.15     67.07 o 
  -6   4  14      275.50      283.46     43.04 o 
  -5   4  14      384.89      410.52     26.99 o 
  -4   4  14       22.60       21.91      5.56 o 
  -3   4  14     1082.73     1041.08     28.40 o 
  -2   4  14      769.96      711.97     16.22 o 
  -1   4  14     1102.06     1053.09     27.73 o 
   0   4  14       13.24       13.66      4.97 o 
   1   4  14     1086.32     1058.09     30.96 o 
   2   4  14      770.70      727.90     29.16 o 
   3   4  14     1060.97     1000.73     30.46 o 
   4   4  14       26.50       28.75      7.81 o 
   5   4  14      405.64      437.25     22.42 o 
   6   4  14      274.12      268.05     24.26 o 
   7   4  14      399.01      419.47     20.21 o 
   8   4  14      178.47      171.44     35.88 o 
   9   4  14      191.05      172.25     49.94 o 
  -9   5  14      370.10      358.91     33.12 o 
  -8   5  14      239.15      261.64     38.47 o 
  -7   5  14      189.20      186.54     25.41 o 
  -6   5  14      111.10      113.77     21.19 o 
  -5   5  14      145.04      155.96     29.65 o 
  -4   5  14      485.77      443.18     29.26 o 
  -3   5  14      776.38      738.32     23.13 o 
  -2   5  14       42.71       46.21      8.94 o 
  -1   5  14     2080.23     2028.81     38.32 o 
   0   5  14       37.51       33.54      6.48 o 
   1   5  14     2054.86     2008.49     59.91 o 
   2   5  14       40.65       41.40      7.78 o 
   3   5  14      767.75      773.60     28.30 o 
   4   5  14      481.22      448.50     20.23 o 
   5   5  14      148.87      140.82     30.89 o 
   6   5  14      114.00       92.24     31.52 o 
   7   5  14      199.04      207.22     23.73 o 
   8   5  14      248.07      273.14     49.96 o 
   9   5  14      362.94      307.56    100.53 o 
  -9   6  14      349.61      339.70     32.89 o 
  -8   6  14       25.58       42.10      9.64 o 
  -7   6  14      192.68      184.88     38.28 o 
  -6   6  14      847.00      847.78     26.70 o 
  -5   6  14       61.89       69.16     16.21 o 
  -4   6  14      126.85      120.58     20.58 o 
  -3   6  14      265.68      267.88     12.73 o 
  -2   6  14      292.03      282.12     12.03 o 
  -1   6  14       49.24       43.80      6.61 o 
   0   6  14      465.46      503.42     18.67 o 
   1   6  14       50.57       55.71     11.91 o 
   2   6  14      288.22      264.58     18.12 o 
   3   6  14      260.05      248.01     15.59 o 
   4   6  14      133.22      125.07     12.20 o 
   5   6  14       62.75       62.14     14.82 o 
   6   6  14      852.39      833.03     33.77 o 
   7   6  14      194.91      171.15     41.48 o 
   8   6  14       28.15       37.05     14.68 o 
   9   6  14      350.67      340.82     27.50 o 
  -8   7  14      147.90      124.86     27.02 o 
  -7   7  14      359.98      410.20     18.80 o 
  -6   7  14      333.90      345.85     18.42 o 
  -5   7  14      294.35      269.14     15.76 o 
  -4   7  14      280.59      282.10     17.79 o 
  -3   7  14      110.81       95.06     16.47 o 
  -2   7  14       25.13       24.17      4.52 o 
  -1   7  14      481.06      484.74     15.61 o 
   0   7  14       85.76       77.15     11.48 o 
   1   7  14      473.03      483.52     18.41 o 
   2   7  14       28.46       32.80      8.58 o 
   3   7  14      107.76       86.95     24.05 o 
   4   7  14      276.99      262.84     13.10 o 
   5   7  14      290.09      236.14     24.47 o 
   6   7  14      333.34      325.40     22.65 o 
   7   7  14      359.44      404.84     26.12 o 
   8   7  14      148.78      111.05     29.44 o 
  -8   8  14      117.29      143.66     33.74 o 
  -7   8  14      111.46      116.71     24.21 o 
  -6   8  14      100.24       92.67     19.58 o 
  -5   8  14       32.75       39.69     10.76 o 
  -4   8  14       13.77       20.87      5.16 o 
  -3   8  14       13.15       17.00      4.33 o 
  -2   8  14      266.59      292.77     14.18 o 
  -1   8  14      157.50      172.61     14.77 o 
   0   8  14      389.99      389.23     15.37 o 
   1   8  14      157.20      148.95     14.21 o 
   2   8  14      268.44      281.44     17.98 o 
   3   8  14       13.06       10.16      4.13 o 
   4   8  14       13.80       15.47      6.99 o 
   5   8  14       34.84       38.89     10.24 o 
   6   8  14      104.39       94.78     25.23 o 
   7   8  14      115.90      118.98     32.73 o 
   8   8  14      124.94      114.60     31.32 o 
  -8   9  14       56.10       49.76     21.63 o 
  -7   9  14       40.69       41.97     16.46 o 
  -6   9  14      120.36      121.16     29.99 o 
  -5   9  14       64.74       63.03     13.66 o 
  -4   9  14      601.00      619.38     19.63 o 
  -3   9  14      254.57      242.18     12.53 o 
  -2   9  14      122.62      121.88     12.73 o 
  -1   9  14       58.06       60.60      9.91 o 
   0   9  14      253.36      241.43     12.91 o 
   1   9  14       59.11       54.90     10.51 o 
   2   9  14      117.57      105.50     27.99 o 
   3   9  14      262.59      237.66     21.52 o 
   4   9  14      592.81      622.83     19.28 o 
   5   9  14       64.75       60.67     16.80 o 
   6   9  14      124.17      117.36     32.40 o 
   7   9  14       40.09       37.70     17.45 o 
   8   9  14       56.85       44.82     15.99 o 
  -7  10  14       69.85       63.28     17.37 o 
  -6  10  14       68.52       52.44     20.70 o 
  -5  10  14      120.23      131.00     35.79 o 
  -4  10  14       58.04       61.90     13.05 o 
  -3  10  14       25.09       26.35      7.82 o 
  -2  10  14      726.29      735.66     20.35 o 
  -1  10  14      276.65      280.50     13.54 o 
   0  10  14        0.19        6.17      3.45 o 
   1  10  14      282.22      288.09     15.11 o 
   2  10  14      724.11      694.13     23.88 o 
   3  10  14       27.80       28.68      7.90 o 
   4  10  14       59.05       60.32     15.69 o 
   5  10  14      118.47      118.75     25.93 o 
   6  10  14       70.25       60.48     21.35 o 
   7  10  14       71.52       50.42     27.39 o 
  -6  11  14       93.87      104.64     24.71 o 
  -5  11  14      121.01       98.70     21.38 o 
  -4  11  14       16.37       27.28      7.32 o 
  -3  11  14      251.45      263.22     18.09 o 
  -2  11  14      121.33      118.29     19.87 o 
  -1  11  14       90.70       86.95     16.85 o 
   0  11  14       26.47       24.17      9.03 o 
   1  11  14       90.66       88.43     26.44 o 
   2  11  14      121.17      127.77     29.76 o 
   3  11  14      244.94      230.17     50.94 o 
   4  11  14       16.25       18.97      9.15 o 
   5  11  14      118.98       97.94     35.98 o 
   6  11  14       92.30       69.92     28.29 o 
  -6  12  14       76.66       80.97     22.96 o 
  -5  12  14      273.67      283.36     27.73 o 
  -4  12  14        6.15        3.01      6.28 o 
  -3  12  14      426.27      512.64     19.55 o 
  -2  12  14      227.06      223.98     19.68 o 
  -1  12  14      371.44      405.25     19.55 o 
   0  12  14        0.28       -2.97     12.35 o 
   1  12  14      364.29      391.58     24.94 o 
   2  12  14      226.99      198.13     43.09 o 
   3  12  14      436.93      483.00     44.71 o 
   4  12  14        6.08        6.55      8.80 o 
   5  12  14      289.12      309.52     19.50 o 
   6  12  14       78.55       74.25     32.75 o 
  -5  13  14       29.50       35.05      9.79 o 
  -4  13  14      104.31       90.92     23.21 o 
  -3  13  14      240.21      256.82     19.76 o 
  -2  13  14      433.86      431.56     16.65 o 
  -1  13  14      244.48      228.25     54.49 o 
   0  13  14       64.82       59.38     25.08 o 
   1  13  14      241.83      245.59     24.33 o 
   2  13  14      435.07      461.36     28.83 o 
   3  13  14      241.02      273.13     52.19 o 
   4  13  14      103.92       88.16     27.40 o 
   5  13  14       28.40       23.17      9.20 o 
  -3  14  14       65.13       55.61     17.81 o 
  -2  14  14       59.85       64.87     21.05 o 
  -1  14  14       63.37       58.74     17.10 o 
   0  14  14      133.43      108.78     26.67 o 
   1  14  14       60.55       43.35     15.90 o 
   2  14  14       62.74       62.50     19.71 o 
   3  14  14       64.16       60.15     21.32 o 
  -1  15  14      464.58      512.08     34.21 o 
   0  15  14      145.19       93.14     32.25 o 
   1  15  14      452.15      454.17     25.65 o 
   1   0  15     1221.64     1192.70     49.65 o 
   2   0  15       91.07      100.82     19.59 o 
   3   0  15      365.95      337.19     22.93 o 
   4   0  15        8.49       14.29      6.47 o 
   5   0  15      347.22      359.81     20.54 o 
   6   0  15       17.37       20.00      8.66 o 
   7   0  15       86.14       85.72     22.03 o 
   8   0  15      148.60      138.27     29.30 o 
   9   0  15      216.34      218.97     56.59 o 
  -9   1  15      184.62      183.86     47.53 o 
  -8   1  15      207.75      221.14     44.31 o 
  -7   1  15      487.45      494.09     38.44 o 
  -6   1  15       50.09       64.02     14.65 o 
  -5   1  15      288.10      274.84     18.43 o 
  -4   1  15       49.35       47.22      9.32 o 
  -3   1  15      171.27      176.98     15.13 o 
  -2   1  15      274.20      268.94     17.21 o 
  -1   1  15       28.88       44.59     10.55 o 
   0   1  15        0.94        7.08      4.84 o 
   1   1  15       26.73       42.08     11.32 o 
   2   1  15      276.84      288.53     32.26 o 
   3   1  15      170.70      181.74     32.18 o 
   4   1  15       52.31       44.33     11.55 o 
   5   1  15      281.74      275.77     19.20 o 
   6   1  15       51.98       49.55     13.61 o 
   7   1  15      476.52      467.09     27.09 o 
   8   1  15      210.33      229.07     50.02 o 
   9   1  15      182.91      170.81     37.50 o 
  -9   2  15       53.13       63.01     18.70 o 
  -8   2  15      120.18      146.86     28.42 o 
  -7   2  15      134.87      159.38     31.21 o 
  -6   2  15       56.60       49.77     14.53 o 
  -5   2  15       31.01       31.47      8.76 o 
  -4   2  15       30.80       37.28      7.35 o 
  -3   2  15      102.88      110.85     15.80 o 
  -2   2  15        1.05        0.21      4.81 o 
  -1   2  15     1172.06     1062.69     32.83 o 
   0   2  15     2446.40     2355.84     43.80 o 
   1   2  15     1186.11     1077.68     34.57 o 
   2   2  15        0.43        1.55      5.60 o 
   3   2  15      109.32      112.14     27.88 o 
   4   2  15       30.56       30.23     10.13 o 
   5   2  15       34.42       27.84      9.44 o 
   6   2  15       57.87       45.89     12.64 o 
   7   2  15      132.14      144.20     16.63 o 
   8   2  15      126.29      135.11     34.94 o 
   9   2  15       53.49       60.99     18.09 o 
  -9   3  15      609.27      653.08     29.61 o 
  -8   3  15       26.19       31.74      9.78 o 
  -7   3  15       39.42       33.72      9.21 o 
  -6   3  15      327.12      328.99     61.76 o 
  -5   3  15      126.12      128.43     25.79 o 
  -4   3  15      320.79      356.17     15.59 o 
  -3   3  15       23.75       27.46      7.30 o 
  -2   3  15      149.20      140.24     12.48 o 
  -1   3  15     1526.02     1473.28     38.24 o 
   0   3  15       44.82       38.97      9.34 o 
   1   3  15     1530.41     1490.56     51.37 o 
   2   3  15      159.80      168.14     32.73 o 
   3   3  15       25.42       31.76     10.32 o 
   4   3  15      310.43      320.13     24.71 o 
   5   3  15      124.16      122.94     29.01 o 
   6   3  15      318.29      316.06     25.71 o 
   7   3  15       41.37       38.25     10.82 o 
   8   3  15       26.04       33.05     12.29 o 
   9   3  15      600.48      604.94     48.17 o 
  -9   4  15      185.36      151.12     51.14 o 
  -8   4  15      485.77      482.55     24.44 o 
  -7   4  15       75.08       78.40     13.77 o 
  -6   4  15      208.97      191.88     37.06 o 
  -5   4  15      111.81      100.97     19.65 o 
  -4   4  15       15.99       12.94      5.86 o 
  -3   4  15       18.07       26.47      7.18 o 
  -2   4  15        4.09        6.86      3.46 o 
  -1   4  15     1598.32     1641.14     38.79 o 
   0   4  15     1912.18     1871.57     46.60 o 
   1   4  15     1598.22     1553.76     52.40 o 
   2   4  15        6.45        5.51      4.45 o 
   3   4  15       17.32       22.06      6.36 o 
   4   4  15       15.32       14.21      7.06 o 
   5   4  15      110.71       90.10     21.76 o 
   6   4  15      217.50      226.05     21.75 o 
   7   4  15       75.80       69.96     18.48 o 
   8   4  15      488.12      420.49     23.38 o 
   9   4  15      187.12      150.79     44.70 o 
  -8   5  15      189.75      208.60     38.11 o 
  -7   5  15       84.54       83.25     17.99 o 
  -6   5  15      458.71      491.28     19.47 o 
  -5   5  15       67.09       72.59     15.47 o 
  -4   5  15      100.36       93.38     21.81 o 
  -3   5  15       57.31       47.53      9.86 o 
  -2   5  15      303.61      284.06     13.23 o 
  -1   5  15      163.50      160.83     12.39 o 
   0   5  15        5.68       10.60      4.48 o 
   1   5  15      164.00      167.27     30.96 o 
   2   5  15      293.09      305.06     13.32 o 
   3   5  15       57.48       52.82     14.20 o 
   4   5  15      111.06      102.25     25.43 o 
   5   5  15       65.55       74.18     19.39 o 
   6   5  15      450.02      426.69     24.37 o 
   7   5  15       82.55       76.66     25.57 o 
   8   5  15      189.81      196.88     22.14 o 
  -8   6  15      279.13      303.18     43.83 o 
  -7   6  15      201.91      202.05     21.53 o 
  -6   6  15      639.66      644.12     24.48 o 
  -5   6  15      226.66      204.26     20.09 o 
  -4   6  15       26.89       28.56      8.57 o 
  -3   6  15      880.69      892.72     21.02 o 
  -2   6  15      289.13      277.28     14.39 o 
  -1   6  15      643.11      662.55     17.02 o 
   0   6  15     2155.31     2172.17     35.99 o 
   1   6  15      644.30      630.90     20.72 o 
   2   6  15      303.53      308.81     16.90 o 
   3   6  15      892.15      896.31     26.77 o 
   4   6  15       27.35       29.23      8.69 o 
   5   6  15      230.81      237.99     38.93 o 
   6   6  15      625.61      633.39     42.10 o 
   7   6  15      198.21      191.06     48.62 o 
   8   6  15      273.29      271.70     71.67 o 
  -8   7  15      253.91      279.38     20.97 o 
  -7   7  15        1.97        7.53      5.91 o 
  -6   7  15      192.67      172.97     19.43 o 
  -5   7  15       83.47       83.22     19.81 o 
  -4   7  15      154.12      135.82     27.44 o 
  -3   7  15      588.94      616.29     19.54 o 
  -2   7  15       14.10       15.15      4.65 o 
  -1   7  15      288.85      290.24     12.80 o 
   0   7  15       38.16       34.06      6.73 o 
   1   7  15      301.72      342.07     17.10 o 
   2   7  15       13.03       14.62      5.20 o 
   3   7  15      597.94      560.33     17.12 o 
   4   7  15      153.16      123.29     38.56 o 
   5   7  15       81.05       84.62     19.91 o 
   6   7  15      192.73      203.16     32.95 o 
   7   7  15        3.27        7.12      7.45 o 
   8   7  15      252.42      280.77     22.80 o 
  -7   8  15       88.52       66.85     20.05 o 
  -6   8  15       49.08       30.41      9.71 o 
  -5   8  15     1123.27     1223.13     25.33 o 
  -4   8  15        4.92       10.26      5.00 o 
  -3   8  15      351.05      373.93     26.01 o 
  -2   8  15       36.71       27.80      6.38 o 
  -1   8  15      206.56      185.80     14.40 o 
   0   8  15      635.00      602.10     17.36 o 
   1   8  15      200.89      184.92     13.67 o 
   2   8  15       35.13       29.13     10.09 o 
   3   8  15      335.32      349.21     15.75 o 
   4   8  15        4.77        6.63      4.23 o 
   5   8  15     1113.11     1182.09     41.21 o 
   6   8  15       47.72       29.31     14.94 o 
   7   8  15       87.38       55.60     28.33 o 
  -7   9  15      165.18      139.75     42.52 o 
  -6   9  15        0.42        5.48      6.98 o 
  -5   9  15       61.20       62.56     17.71 o 
  -4   9  15       23.85       24.70      7.70 o 
  -3   9  15      203.53      198.67     15.70 o 
  -2   9  15       82.38       82.93     15.05 o 
  -1   9  15      268.95      278.01     16.35 o 
   0   9  15      551.23      535.20     15.36 o 
   1   9  15      263.57      259.87     20.39 o 
   2   9  15       82.58       81.98     21.06 o 
   3   9  15      199.21      176.11     15.92 o 
   4   9  15       24.59       20.96      9.03 o 
   5   9  15       62.72       68.49     19.94 o 
   6   9  15        0.34        5.60      8.23 o 
   7   9  15      174.42      134.40     43.34 o 
  -6  10  15       46.69       68.58     22.56 o 
  -5  10  15      539.41      556.30     24.40 o 
  -4  10  15       83.69       83.95     17.06 o 
  -3  10  15        3.30       12.22      4.90 o 
  -2  10  15       75.86       67.56     14.87 o 
  -1  10  15       14.81       14.74      6.32 o 
   0  10  15        0.27        4.33      4.25 o 
   1  10  15       15.45       15.72      9.19 o 
   2  10  15       76.42       81.64     21.22 o 
   3  10  15        3.06        8.77      6.53 o 
   4  10  15       85.53       79.86     21.11 o 
   5  10  15      530.58      566.76     45.85 o 
   6  10  15       44.29       36.14     16.53 o 
  -6  11  15       19.08        7.60      7.87 o 
  -5  11  15      154.89      163.60     29.96 o 
  -4  11  15      352.05      355.00     19.02 o 
  -3  11  15      138.03      141.51     26.10 o 
  -2  11  15      254.27      250.33     22.15 o 
  -1  11  15      167.67      171.32     18.76 o 
   0  11  15       96.71      101.01     20.41 o 
   1  11  15      177.80      177.18     38.98 o 
   2  11  15      252.09      286.67     27.71 o 
   3  11  15      142.36      148.22     39.41 o 
   4  11  15      360.09      331.37     18.52 o 
   5  11  15      155.53      130.92     50.06 o 
   6  11  15       19.91       22.58     11.15 o 
  -5  12  15       47.14       55.81     17.52 o 
  -4  12  15       29.28       29.73      8.61 o 
  -3  12  15      147.75      152.61     27.55 o 
  -2  12  15      201.99      187.91     39.52 o 
  -1  12  15      122.82      113.83     33.20 o 
   0  12  15      123.57      127.47     37.87 o 
   1  12  15      124.26      108.89     28.37 o 
   2  12  15      204.71      231.51     26.07 o 
   3  12  15      150.25      179.05     28.61 o 
   4  12  15       30.19       26.93     10.91 o 
   5  12  15       45.59       47.70     17.91 o 
  -3  13  15       41.19       34.93      9.83 o 
  -2  13  15       10.52        7.33      6.59 o 
  -1  13  15      106.06      108.15     26.30 o 
   0  13  15       24.41       29.29     11.46 o 
   1  13  15      105.77       87.09     27.96 o 
   2  13  15        9.01       12.81      6.63 o 
   3  13  15       40.91       31.18     13.55 o 
  -1  14  15      364.62      325.24     33.16 o 
   0  14  15      270.30      266.90     68.22 o 
   1  14  15      367.64      336.77     24.89 o 
   0   0  16       66.55       43.51     13.93 o 
   1   0  16       27.74       41.03      9.46 o 
   2   0  16      856.61      918.54     27.40 o 
   3   0  16       59.16       65.27     15.63 o 
   4   0  16      160.61      158.96     14.97 o 
   5   0  16      136.02      119.31     27.58 o 
   6   0  16      207.13      213.71     46.62 o 
   7   0  16        1.43       10.50      9.36 o 
   8   0  16      132.27      125.44     37.20 o 
  -8   1  16       20.40       19.90     14.88 o 
  -7   1  16       35.56       56.36     20.93 o 
  -6   1  16      257.81      247.53     38.08 o 
  -5   1  16      132.23      137.08     31.37 o 
  -4   1  16      204.62      210.35     32.84 o 
  -3   1  16       54.40       65.98     13.15 o 
  -2   1  16      222.33      205.68     35.03 o 
  -1   1  16      397.13      342.89     17.40 o 
   0   1  16       56.90       50.82     11.61 o 
   1   1  16      401.72      347.15     24.36 o 
   2   1  16      217.87      195.70     35.38 o 
   3   1  16       54.71       64.81     14.95 o 
   4   1  16      195.58      182.61     19.65 o 
   5   1  16      129.93      116.78     22.81 o 
   6   1  16      252.71      263.22     19.00 o 
   7   1  16       32.93       66.65     19.33 o 
   8   1  16       19.70       15.55      6.95 o 
  -8   2  16       83.82       97.69     24.14 o 
  -7   2  16       78.74      100.11     25.56 o 
  -6   2  16       64.96       87.31     21.71 o 
  -5   2  16      201.95      207.82     37.52 o 
  -4   2  16       37.91       25.64      7.74 o 
  -3   2  16       97.93       95.72     17.09 o 
  -2   2  16      259.65      218.99     19.77 o 
  -1   2  16       11.76       17.66      5.50 o 
   0   2  16        7.95        6.41      4.12 o 
   1   2  16       11.36       17.68      5.43 o 
   2   2  16      256.10      268.95     54.46 o 
   3   2  16       97.08      109.87     23.36 o 
   4   2  16       36.51       36.05     12.49 o 
   5   2  16      207.83      189.19     18.66 o 
   6   2  16       66.91       63.51     17.04 o 
   7   2  16       82.11       96.46     30.78 o 
   8   2  16       78.78       89.25     22.93 o 
  -8   3  16      214.61      198.77     46.68 o 
  -7   3  16       58.41       56.74     17.46 o 
  -6   3  16      106.92       80.67     14.52 o 
  -5   3  16       26.34       22.17      8.20 o 
  -4   3  16       86.10       83.43     14.69 o 
  -3   3  16       66.24       75.80     15.20 o 
  -2   3  16      199.57      199.07     15.89 o 
  -1   3  16      711.55      685.97     24.86 o 
   0   3  16      228.27      270.92     17.10 o 
   1   3  16      704.32      691.36     27.24 o 
   2   3  16      194.66      181.45     37.09 o 
   3   3  16       62.42       74.07     18.73 o 
   4   3  16       84.81       72.69     20.17 o 
   5   3  16       25.13       27.39     12.17 o 
   6   3  16      110.83       95.29     27.73 o 
   7   3  16       60.84       48.29     15.76 o 
   8   3  16      211.44      203.14     54.91 o 
  -8   4  16      342.07      305.23     55.63 o 
  -7   4  16        0.85        6.49      7.71 o 
  -6   4  16      114.76      125.35     29.60 o 
  -5   4  16      166.68      182.13     30.27 o 
  -4   4  16       17.20       17.14      8.54 o 
  -3   4  16      361.75      385.29     18.20 o 
  -2   4  16       57.51       59.95     12.10 o 
  -1   4  16      184.90      162.62     14.71 o 
   0   4  16       47.31       46.95     11.62 o 
   1   4  16      190.31      199.82     38.46 o 
   2   4  16       55.72       56.01     16.57 o 
   3   4  16      368.48      393.50     19.69 o 
   4   4  16       15.97       12.35      9.39 o 
   5   4  16      158.69      179.61     42.89 o 
   6   4  16      117.07      131.84     27.78 o 
   7   4  16        1.37        9.30      8.88 o 
   8   4  16      346.12      359.19     33.94 o 
  -8   5  16      195.12      204.74     46.36 o 
  -7   5  16      216.29      190.63     42.70 o 
  -6   5  16       49.41       56.92     16.04 o 
  -5   5  16        4.39        5.37      7.32 o 
  -4   5  16      110.42       94.26     19.61 o 
  -3   5  16      185.27      176.00     29.16 o 
  -2   5  16       41.97       46.65     10.19 o 
  -1   5  16      140.09      107.23     18.00 o 
   0   5  16      855.91      847.02     21.08 o 
   1   5  16      140.12       99.58     24.64 o 
   2   5  16       39.47       45.31     11.48 o 
   3   5  16      189.27      169.46     27.53 o 
   4   5  16      109.43       96.19     26.31 o 
   5   5  16        4.55        8.73      7.84 o 
   6   5  16       48.61       48.82     14.86 o 
   7   5  16      208.07      195.46     46.22 o 
   8   5  16      199.02      189.82     63.10 o 
  -7   6  16       84.93       92.97     26.01 o 
  -6   6  16       68.84       48.36     14.59 o 
  -5   6  16      143.95      145.01     24.99 o 
  -4   6  16      171.29      183.12     17.86 o 
  -3   6  16     1395.18     1398.39     25.79 o 
  -2   6  16      259.68      241.40     12.78 o 
  -1   6  16      211.56      213.22     16.56 o 
   0   6  16      234.64      241.63     16.98 o 
   1   6  16      207.92      208.97     24.64 o 
   2   6  16      254.07      252.39     16.36 o 
   3   6  16     1410.70     1419.65     35.68 o 
   4   6  16      171.77      171.54     46.87 o 
   5   6  16      135.90      116.38     30.10 o 
   6   6  16       67.02       44.45     13.65 o 
   7   6  16       83.86       84.24     31.95 o 
  -7   7  16      100.53       71.38     17.72 o 
  -6   7  16       91.74       63.57     16.94 o 
  -5   7  16        6.11       10.21      6.14 o 
  -4   7  16      227.26      229.35     16.64 o 
  -3   7  16      377.50      370.03     18.13 o 
  -2   7  16      239.94      237.57     15.59 o 
  -1   7  16       19.57       23.15      6.94 o 
   0   7  16       29.93       25.11      5.98 o 
   1   7  16       18.12       15.80      5.32 o 
   2   7  16      241.04      238.17     17.74 o 
   3   7  16      386.46      397.96     20.63 o 
   4   7  16      242.99      264.81     27.23 o 
   5   7  16        7.08       11.08      8.07 o 
   6   7  16       97.34       75.57     22.51 o 
   7   7  16       96.09       73.85     26.64 o 
  -7   8  16       31.33       31.41     14.18 o 
  -6   8  16      396.35      402.62     26.77 o 
  -5   8  16        6.56        5.70      5.14 o 
  -4   8  16      141.06      128.46     21.61 o 
  -3   8  16      232.87      208.23     16.63 o 
  -2   8  16      165.54      157.40     13.87 o 
  -1   8  16        1.55        4.41      4.47 o 
   0   8  16      302.43      331.36     13.29 o 
   1   8  16        2.01        4.89      6.20 o 
   2   8  16      167.43      168.21     26.78 o 
   3   8  16      229.01      203.89     14.11 o 
   4   8  16      141.78       99.54     31.35 o 
   5   8  16        6.76       10.43      8.65 o 
   6   8  16      384.24      366.97     19.79 o 
   7   8  16       30.58       26.90     10.53 o 
  -6   9  16      504.35      545.95     21.75 o 
  -5   9  16       56.41       52.00     15.08 o 
  -4   9  16      371.13      452.72     25.21 o 
  -3   9  16       82.55       71.27     18.83 o 
  -2   9  16        0.82        5.10      4.35 o 
  -1   9  16       50.04       32.37      7.10 o 
   0   9  16       74.92       63.04     13.69 o 
   1   9  16       48.63       47.13     13.40 o 
   2   9  16        1.42        5.19      5.08 o 
   3   9  16       84.94       64.13     21.08 o 
   4   9  16      374.73      386.75     24.52 o 
   5   9  16       58.37       55.67     20.54 o 
   6   9  16      504.83      529.65     32.36 o 
  -5  10  16       59.24       49.92     17.42 o 
  -4  10  16       29.49       41.22     10.82 o 
  -3  10  16        3.97       11.69      6.41 o 
  -2  10  16       57.80       63.70     15.00 o 
  -1  10  16      239.91      235.57     24.92 o 
   0  10  16        9.04       10.39      7.92 o 
   1  10  16      235.42      263.85     26.10 o 
   2  10  16       51.97       54.37     16.81 o 
   3  10  16        4.17        6.81      4.19 o 
   4  10  16       30.60       32.04     15.94 o 
   5  10  16       61.74       41.89     17.66 o 
  -4  11  16      176.82      162.69     43.70 o 
  -3  11  16       29.76       28.39      8.76 o 
  -2  11  16      174.15      181.93     33.23 o 
  -1  11  16       82.30       82.99     18.20 o 
   0  11  16       11.18       16.88     10.76 o 
   1  11  16       76.58       65.18     18.64 o 
   2  11  16      167.90      161.74     44.95 o 
   3  11  16       30.55       20.61     14.49 o 
   4  11  16      180.58      210.82     72.50 o 
  -3  12  16      509.85      560.40     23.96 o 
  -2  12  16       65.58       62.75     15.13 o 
  -1  12  16      125.24      121.91     31.39 o 
   0  12  16       60.74       62.01     15.84 o 
   1  12  16      123.21      106.88     30.75 o 
   2  12  16       66.70       62.55     21.91 o 
   3  12  16      503.95      469.48     23.86 o 
  -1  13  16      208.02      172.82     48.01 o 
   0  13  16      126.29      100.89     32.82 o 
   1  13  16      200.44      174.71     23.56 o 
   1   0  17      529.65      498.18     22.08 o 
   2   0  17        0.03        6.03      6.25 o 
   3   0  17      320.68      327.54     16.38 o 
   4   0  17        0.85        4.60      5.69 o 
   5   0  17       18.25       21.26      9.15 o 
   6   0  17      496.45      500.01     45.44 o 
   7   0  17      228.33      215.30     46.83 o 
   8   0  17      108.94       93.82     32.57 o 
  -8   1  17        7.15        9.79     10.45 o 
  -7   1  17      399.27      456.49     24.34 o 
  -6   1  17       23.21       33.64     14.91 o 
  -5   1  17        7.74       12.60      8.75 o 
  -4   1  17      216.74      220.88     17.01 o 
  -3   1  17       62.52       71.72     18.73 o 
  -2   1  17      366.51      394.02     18.67 o 
  -1   1  17       21.66       38.23     10.83 o 
   0   1  17       22.43       17.46      6.06 o 
   1   1  17       19.60       29.29      8.16 o 
   2   1  17      368.57      379.69     18.19 o 
   3   1  17       59.05       69.84     15.85 o 
   4   1  17      221.04      231.80     22.12 o 
   5   1  17        6.88        9.38      5.62 o 
   6   1  17       25.31       26.01      9.89 o 
   7   1  17      398.29      423.52     26.95 o 
   8   1  17        8.71       16.38     18.48 o 
  -7   2  17       31.46       30.33      9.61 o 
  -6   2  17       50.64       52.89     14.75 o 
  -5   2  17       12.53       19.84      7.67 o 
  -4   2  17       92.72      101.11     22.34 o 
  -3   2  17      123.58      139.03     15.27 o 
  -2   2  17       24.78       33.55      8.86 o 
  -1   2  17      237.20      280.95     17.01 o 
   0   2  17       12.95       15.71      7.59 o 
   1   2  17      240.89      260.54     16.39 o 
   2   2  17       28.03       34.59      8.41 o 
   3   2  17      120.32      141.98     32.35 o 
   4   2  17       92.21       92.25     29.33 o 
   5   2  17       12.66       23.21      9.81 o 
   6   2  17       53.10       42.48     18.13 o 
   7   2  17       31.23       22.09     10.09 o 
  -7   3  17       40.18       40.83     12.22 o 
  -6   3  17       80.42       98.92     23.50 o 
  -5   3  17       55.93       67.46     14.23 o 
  -4   3  17       82.07       90.17     18.03 o 
  -3   3  17       14.73       19.98      6.85 o 
  -2   3  17      174.88      182.15     18.64 o 
  -1   3  17      154.59      148.73     31.68 o 
   0   3  17      618.69      633.90     22.04 o 
   1   3  17      157.63      156.52     25.69 o 
   2   3  17      172.09      193.54     34.71 o 
   3   3  17       13.63       23.50     10.22 o 
   4   3  17       80.75       71.33     18.24 o 
   5   3  17       60.33       47.09     13.10 o 
   6   3  17       77.90       82.00     16.42 o 
   7   3  17       40.26       45.18     17.34 o 
  -7   4  17       64.72       67.42     21.18 o 
  -6   4  17      151.92      116.07     27.36 o 
  -5   4  17       23.17       25.39     10.63 o 
  -4   4  17       35.82       28.84     11.55 o 
  -3   4  17      149.10      173.50     25.13 o 
  -2   4  17      126.36      146.32     13.65 o 
  -1   4  17      258.26      220.10     19.10 o 
   0   4  17       28.61       35.92      9.13 o 
   1   4  17      259.51      236.48     20.21 o 
   2   4  17      125.61      137.63     34.56 o 
   3   4  17      154.00      160.94     40.66 o 
   4   4  17       35.03       36.14     10.95 o 
   5   4  17       23.28       21.56     10.01 o 
   6   4  17      152.14      140.27     41.50 o 
   7   4  17       68.65       70.18     31.71 o 
  -7   5  17      266.89      262.51     29.39 o 
  -6   5  17        5.02       12.10      5.36 o 
  -5   5  17      152.42      163.60     38.81 o 
  -4   5  17      104.39      109.18     22.26 o 
  -3   5  17      468.60      513.99     21.31 o 
  -2   5  17      506.84      515.41     17.83 o 
  -1   5  17      170.98      141.86     25.49 o 
   0   5  17       43.84       46.55     11.57 o 
   1   5  17      173.58      166.15     29.13 o 
   2   5  17      512.63      511.83     46.57 o 
   3   5  17      464.26      506.82     21.43 o 
   4   5  17       95.01       78.35     24.77 o 
   5   5  17      148.86      147.63     37.13 o 
   6   5  17        5.73       12.77      7.14 o 
   7   5  17      267.21      208.04     80.99 o 
  -6   6  17      324.69      320.19     16.48 o 
  -5   6  17       32.72       16.79      7.83 o 
  -4   6  17      395.01      412.71     19.73 o 
  -3   6  17      185.79      191.23     18.64 o 
  -2   6  17      105.61      100.26     29.05 o 
  -1   6  17       86.29       82.93     17.18 o 
   0   6  17       11.72       13.63      5.44 o 
   1   6  17       81.57       69.85     19.62 o 
   2   6  17      103.52      110.88     32.62 o 
   3   6  17      184.92      155.43     37.39 o 
   4   6  17      396.04      394.66     23.45 o 
   5   6  17       32.17       22.77      9.86 o 
   6   6  17      330.28      341.23     21.90 o 
  -6   7  17      154.04      141.58     18.70 o 
  -5   7  17      275.46      245.70     15.41 o 
  -4   7  17      187.29      155.07     27.74 o 
  -3   7  17       42.83       48.69     11.33 o 
  -2   7  17      395.51      403.51     21.31 o 
  -1   7  17      143.46      115.56     31.46 o 
   0   7  17       49.98       56.85     13.92 o 
   1   7  17      147.55      120.20     24.54 o 
   2   7  17      397.96      406.93     22.88 o 
   3   7  17       41.28       26.96     11.93 o 
   4   7  17      194.54      145.90     51.57 o 
   5   7  17      279.34      216.75     52.25 o 
   6   7  17      148.25      151.75     46.45 o 
  -6   8  17        7.83        6.90      5.13 o 
  -5   8  17       28.65       25.82      8.48 o 
  -4   8  17      211.53      185.00     22.50 o 
  -3   8  17       16.35       18.87      6.38 o 
  -2   8  17      115.97      119.00     24.46 o 
  -1   8  17      167.14      148.34     30.52 o 
   0   8  17      103.24       82.47     20.16 o 
   1   8  17      162.20      163.43     33.85 o 
   2   8  17      115.35      100.66     31.49 o 
   3   8  17       14.79       12.08      8.53 o 
   4   8  17      216.20      205.08     26.16 o 
   5   8  17       25.75       24.79      8.96 o 
   6   8  17        9.61       11.37      6.52 o 
  -5   9  17      232.04      211.87     24.51 o 
  -4   9  17        7.48       12.09      7.66 o 
  -3   9  17       33.14       44.31     14.42 o 
  -2   9  17      138.99      126.61     24.00 o 
  -1   9  17      227.85      215.25     23.88 o 
   0   9  17      135.13      133.88     26.50 o 
   1   9  17      230.21      236.33     31.47 o 
   2   9  17      136.10      146.48     22.76 o 
   3   9  17       31.03       42.13     15.87 o 
   4   9  17        7.16       11.19      8.11 o 
   5   9  17      231.82      196.52     52.08 o 
  -4  10  17      212.15      158.41     51.65 o 
  -3  10  17       84.82       86.61     33.70 o 
  -2  10  17       75.87       69.29     15.88 o 
  -1  10  17      495.70      533.13     28.21 o 
   0  10  17        0.25        9.28      7.74 o 
   1  10  17      500.06      555.20     28.42 o 
   2  10  17       77.40       64.23     23.61 o 
   3  10  17       82.63       90.74     42.58 o 
   4  10  17      213.73      157.09     53.41 o 
  -3  11  17       34.91       23.31     15.64 o 
  -2  11  17        2.29       12.12      8.92 o 
  -1  11  17      249.43      292.12     33.49 o 
   0  11  17       93.64       99.04     34.05 o 
   1  11  17      256.52      298.61     27.31 o 
   2  11  17        2.44        7.53      4.82 o 
   3  11  17       37.41       32.61     17.31 o 
  -1  12  17        6.14        6.51      7.23 o 
   0  12  17       32.64       31.25      9.26 o 
   1  12  17        7.46       12.85     10.78 o 
   0   0  18       77.49       80.69     22.34 o 
   1   0  18      328.46      309.39     19.77 o 
   2   0  18        1.93        7.94      4.85 o 
   3   0  18      311.30      349.43     18.31 o 
   4   0  18      129.38      159.10     42.13 o 
   5   0  18      503.36      510.25     27.14 o 
   6   0  18       12.23       20.87      9.39 o 
   7   0  18       12.26       16.67     11.65 o 
  -7   1  18      129.55      121.05     40.07 o 
  -6   1  18       16.99       17.41      9.61 o 
  -5   1  18      178.00      162.87     45.53 o 
  -4   1  18      220.19      258.81     26.77 o 
  -3   1  18      250.79      242.28     21.05 o 
  -2   1  18       22.81       35.80     10.22 o 
  -1   1  18      354.05      391.71     21.22 o 
   0   1  18       14.18       10.61      6.59 o 
   1   1  18      349.71      378.24     18.58 o 
   2   1  18       20.71       31.08      8.20 o 
   3   1  18      247.09      233.93     22.12 o 
   4   1  18      225.35      239.75     18.92 o 
   5   1  18      190.34      206.80     43.80 o 
   6   1  18       15.76       14.97     10.19 o 
   7   1  18      132.39      122.56     42.09 o 
  -7   2  18      535.23      553.27     33.11 o 
  -6   2  18       31.30       28.37      8.66 o 
  -5   2  18       81.79       76.13     23.37 o 
  -4   2  18      114.83      106.86     22.90 o 
  -3   2  18       79.80       53.96     15.14 o 
  -2   2  18      411.04      410.37     19.06 o 
  -1   2  18      390.22      399.54     17.85 o 
   0   2  18       63.34       71.84     12.85 o 
   1   2  18      379.26      386.42     21.38 o 
   2   2  18      410.88      373.65     19.65 o 
   3   2  18       75.77       62.33     17.16 o 
   4   2  18      111.60      121.85     32.86 o 
   5   2  18       78.96       75.16     27.59 o 
   6   2  18       29.86       19.28     15.69 o 
   7   2  18      527.71      522.80     42.03 o 
  -6   3  18       11.55       11.01      8.52 o 
  -5   3  18       99.58       96.71     21.76 o 
  -4   3  18      158.00      163.74     32.60 o 
  -3   3  18       25.49       29.90      8.11 o 
  -2   3  18      121.81      118.53     28.08 o 
  -1   3  18      130.10      119.70     26.64 o 
   0   3  18      227.66      233.08     18.43 o 
   1   3  18      129.52      124.38     25.03 o 
   2   3  18      119.85      110.80     22.64 o 
   3   3  18       26.08       33.21     14.45 o 
   4   3  18      159.62      185.70     23.46 o 
   5   3  18      101.77      103.85     30.83 o 
   6   3  18       13.37       19.16     12.85 o 
  -6   4  18       92.15       73.78     21.13 o 
  -5   4  18      290.71      303.65     25.46 o 
  -4   4  18       69.44       94.84     25.10 o 
  -3   4  18       99.94       76.51     14.81 o 
  -2   4  18      480.91      438.71     24.69 o 
  -1   4  18      174.21      177.33     36.24 o 
   0   4  18      139.48      133.99     31.02 o 
   1   4  18      174.49      157.47     33.03 o 
   2   4  18      487.78      526.05     26.73 o 
   3   4  18      104.44       89.08     18.16 o 
   4   4  18       74.07       79.35     31.08 o 
   5   4  18      292.90      317.88     21.96 o 
   6   4  18       86.47       75.39     20.85 o 
  -6   5  18       18.45       14.08      9.54 o 
  -5   5  18       61.76       44.38     14.61 o 
  -4   5  18      193.81      197.01     20.16 o 
  -3   5  18       29.18       28.07      9.90 o 
  -2   5  18      437.69      423.59     23.05 o 
  -1   5  18      139.78      118.49     30.13 o 
   0   5  18       76.90       89.64     20.08 o 
   1   5  18      143.83      125.08     27.98 o 
   2   5  18      447.95      429.28     26.61 o 
   3   5  18       29.99       26.85     10.12 o 
   4   5  18      192.29      213.33     19.03 o 
   5   5  18       60.27       58.27     11.45 o 
   6   5  18       16.44       19.03      9.42 o 
  -5   6  18       74.89       60.68     15.98 o 
  -4   6  18       53.00       58.60     15.73 o 
  -3   6  18       31.34       44.58     10.12 o 
  -2   6  18      405.70      384.56     16.78 o 
  -1   6  18       37.83       21.36      6.82 o 
   0   6  18      155.19      137.70     31.79 o 
   1   6  18       40.43       25.32      8.02 o 
   2   6  18      410.60      406.25     24.64 o 
   3   6  18       31.22       44.69     19.42 o 
   4   6  18       50.58       50.39     15.77 o 
   5   6  18       75.32       66.74     24.51 o 
  -5   7  18      216.41      202.34     19.54 o 
  -4   7  18        5.36        7.95      7.51 o 
  -3   7  18      739.43      713.13     30.98 o 
  -2   7  18      188.53      166.01     34.48 o 
  -1   7  18       69.00       68.82     17.48 o 
   0   7  18       57.45       47.66     13.79 o 
   1   7  18       69.03       70.73     19.85 o 
   2   7  18      192.02      157.95     43.65 o 
   3   7  18      743.20      771.76     28.17 o 
   4   7  18        4.79        6.26     10.15 o 
   5   7  18      211.44      175.99     60.34 o 
  -4   8  18       33.60       31.00     28.47 o 
  -3   8  18        4.20        6.24     12.47 o 
  -2   8  18       38.92       29.80     11.26 o 
  -1   8  18      156.13      164.77     19.43 o 
   0   8  18       77.69       68.24     20.39 o 
   1   8  18      151.37      139.52     45.92 o 
   2   8  18       41.54       38.70     14.05 o 
   3   8  18        5.23        5.67      7.16 o 
   4   8  18       33.25       25.80     11.73 o 
  -3   9  18      423.02      431.57     29.04 o 
  -2   9  18      306.55      328.76     24.48 o 
  -1   9  18      129.28      145.54     42.71 o 
   0   9  18      294.36      337.83     24.40 o 
   1   9  18      126.51      135.23     59.90 o 
   2   9  18      311.03      339.76     27.17 o 
   3   9  18      432.33      428.20     30.26 o 
  -2  10  18       40.10       33.14     17.84 o 
  -1  10  18      115.67       79.64     32.53 o 
   0  10  18      448.80      482.22     23.62 o 
   1  10  18      124.53      110.53     53.63 o 
   2  10  18       42.45       49.19     25.80 o 
   1   0  19        3.42        5.40      5.48 o 
   2   0  19      140.00      116.05     31.54 o 
   3   0  19        4.34       10.82      6.70 o 
   4   0  19      183.22      146.49     52.01 o 
   5   0  19       27.26       45.59     14.90 o 
   6   0  19      221.52      253.60     22.86 o 
  -6   1  19      186.28      168.24     51.64 o 
  -5   1  19      157.70      152.12     41.40 o 
  -4   1  19      129.62      108.30     48.91 o 
  -3   1  19      128.43      123.33     31.36 o 
  -2   1  19       63.64       70.11     20.82 o 
  -1   1  19       89.70       99.39     24.82 o 
   0   1  19      197.10      212.37     39.79 o 
   1   1  19       90.68      100.04     19.99 o 
   2   1  19       62.91       71.17     16.14 o 
   3   1  19      132.97      130.81     32.99 o 
   4   1  19      130.54      118.54     39.22 o 
   5   1  19      161.31      144.49     66.45 o 
   6   1  19      185.74      229.08     48.93 o 
  -5   2  19       95.26       83.08     22.55 o 
  -4   2  19       21.84       29.61      7.84 o 
  -3   2  19       73.37       86.55     25.84 o 
  -2   2  19        3.23        9.09      5.48 o 
  -1   2  19      176.02      178.54     34.04 o 
   0   2  19       96.31      136.10     29.29 o 
   1   2  19      172.16      171.56     22.63 o 
   2   2  19        4.37        8.34      6.60 o 
   3   2  19       70.91       72.32     16.85 o 
   4   2  19       25.34       26.30     10.37 o 
   5   2  19       96.84       88.21     51.45 o 
  -5   3  19      303.60      314.17     21.01 o 
  -4   3  19       41.68       44.24     10.61 o 
  -3   3  19      348.81      377.51     33.39 o 
  -2   3  19      116.23      138.64     30.11 o 
  -1   3  19      128.89      123.13     24.27 o 
   0   3  19        4.05        9.89      6.83 o 
   1   3  19      127.14      118.48     27.63 o 
   2   3  19      114.17      125.62     28.86 o 
   3   3  19      343.81      367.19     23.36 o 
   4   3  19       41.61       33.57     15.52 o 
   5   3  19      295.04      334.05     40.48 o 
  -5   4  19        2.37        7.89      6.03 o 
  -4   4  19        3.89        8.02      6.67 o 
  -3   4  19        8.98        7.73      6.45 o 
  -2   4  19      438.09      478.51     22.15 o 
  -1   4  19      150.60      159.60     33.58 o 
   0   4  19       21.46       31.38     11.42 o 
   1   4  19      160.83      167.67     34.98 o 
   2   4  19      436.98      475.59     18.92 o 
   3   4  19       10.63       11.67      6.91 o 
   4   4  19        3.51        3.40      3.98 o 
   5   4  19        1.95        5.38     11.14 o 
  -5   5  19      265.56      239.47     45.95 o 
  -4   5  19       24.29       16.77      8.71 o 
  -3   5  19      168.67      185.40     29.58 o 
  -2   5  19      107.88       90.30     27.92 o 
  -1   5  19       96.47       96.75     27.56 o 
   0   5  19      180.92      168.95     18.15 o 
   1   5  19       99.45      113.74     27.77 o 
   2   5  19      110.26       90.17     25.29 o 
   3   5  19      164.40      157.08     48.94 o 
   4   5  19       24.21       25.69     12.99 o 
   5   5  19      262.05      265.22     23.80 o 
  -4   6  19      141.78      113.12     30.72 o 
  -3   6  19        1.55       11.51      5.89 o 
  -2   6  19       53.28       51.70     14.91 o 
  -1   6  19      163.61      158.88     43.45 o 
   0   6  19      231.07      248.60     32.08 o 
   1   6  19      163.49      146.84     38.49 o 
   2   6  19       56.16       63.63     23.02 o 
   3   6  19        1.98        9.03      7.27 o 
   4   6  19      146.16       95.83     43.86 o 
  -3   7  19       80.98       56.62     21.59 o 
  -2   7  19      197.71      213.56     23.12 o 
  -1   7  19       14.49       23.79      9.20 o 
   0   7  19      354.35      398.46     24.90 o 
   1   7  19       14.80       18.84      8.26 o 
   2   7  19      196.12      206.84     24.41 o 
   3   7  19       83.47       62.42     30.90 o 
  -2   8  19      309.89      342.68     38.62 o 
  -1   8  19      263.33      282.52     24.23 o 
   0   8  19       83.52       98.41     19.73 o 
   1   8  19      264.72      324.40     54.59 o 
   2   8  19      300.35      318.92     22.38 o 
  -1   9  19        3.62       13.20     10.15 o 
   0   9  19       94.24       63.33     30.26 o 
   1   9  19        3.68        4.57     10.84 o 
   0   0  20        0.32        3.76      7.34 o 
   1   0  20      104.91       84.46     20.58 o 
   2   0  20       37.57       28.21     10.36 o 
   3   0  20       39.81       44.77     19.83 o 
   4   0  20      289.94      317.99     27.82 o 
  -4   1  20       39.96       35.71     13.20 o 
  -3   1  20       61.11       58.10     23.65 o 
  -2   1  20      368.33      439.72     19.89 o 
  -1   1  20      117.06      120.06     32.83 o 
   0   1  20        0.36        4.82      5.55 o 
   1   1  20      113.27      120.37     32.54 o 
   2   1  20      370.88      389.17     19.66 o 
   3   1  20       67.70       71.95     16.94 o 
   4   1  20       38.37       28.49     13.56 o 
  -4   2  20      211.86      233.82     26.66 o 
  -3   2  20       19.30       22.02     16.50 o 
  -2   2  20       63.40       72.97     19.67 o 
  -1   2  20      126.51      120.54     23.88 o 
   0   2  20       27.19       18.37     12.53 o 
   1   2  20      134.68      113.61     30.80 o 
   2   2  20       65.18       64.20     18.40 o 
   3   2  20       17.84       22.95      6.58 o 
   4   2  20      213.70      190.93     56.81 o 
  -4   3  20       22.57       18.94      9.50 o 
  -3   3  20       40.07       30.16     10.88 o 
  -2   3  20       57.51       49.96     13.45 o 
  -1   3  20      169.91      145.64     33.32 o 
   0   3  20       18.47       10.79      5.05 o 
   1   3  20      173.67      116.74     31.68 o 
   2   3  20       59.96       46.19     18.04 o 
   3   3  20       37.30       28.70     16.78 o 
   4   3  20       21.90       15.40      7.41 o 
  -3   4  20       35.46       43.15     19.32 o 
  -2   4  20       98.59       85.46     30.77 o 
  -1   4  20       70.82       73.77     22.21 o 
   0   4  20        8.44       11.64      6.41 o 
   1   4  20       72.44       83.67     15.54 o 
   2   4  20      103.65       90.82     28.29 o 
   3   4  20       36.75       34.53      9.65 o 
  -3   5  20        3.14        9.49      7.53 o 
  -2   5  20       10.53       13.03      9.47 o 
  -1   5  20      166.31      111.00     41.83 o 
   0   5  20        9.30       18.91     14.05 o 
   1   5  20      165.14      113.36     30.42 o 
   2   5  20        9.60        2.86      4.35 o 
   3   5  20        3.56        7.29      6.07 o 
  -2   6  20       23.11       23.45     15.09 o 
  -1   6  20      386.36      466.01     24.42 o 
   0   6  20      268.89      242.36     62.24 o 
   1   6  20      383.71      424.84     17.76 o 
   2   6  20       25.24       19.90      6.49 o 
   0   7  20      338.11      371.86     25.91 o 
   1   0  21       29.74       37.95     10.18 o 
   2   0  21        2.75       11.00      7.25 o 
  -2   1  21      111.07       89.25     32.41 o 
  -1   1  21      144.76      155.56     35.20 o 
   0   1  21      181.97      161.71     42.24 o 
   1   1  21      140.65      145.05     40.21 o 
   2   1  21      114.69       92.39     24.42 o 
  -1   2  21        5.59        7.96      6.46 o 
   0   2  21       57.16       55.75     13.09 o 
   1   2  21        6.77        9.04      5.21 o 
  -1   3  21      305.65      292.51     23.26 o 
   0   3  21      181.79      189.16     24.98 o 
   1   3  21      305.59      324.74     30.90 o 
                                                 
